# Supplementary material for: Analysis of expression sequence tags from a full-length-enriched cDNA library of developing sesame seeds (Sesamum indicum)
Source: BMC Plant Biol. 2011 Dec 24;11:180. doi: 10.1186/1471-2229-11-180 (PMC3311628; doi:10.1186/1471-2229-11-180)
Supplement: Additional file 1 — Tentative unique contigs of sesame. [file 1471-2229-11-180-S1.XLS]

## Sheet: Sheet1
UniEST name	UniEST length	Clustered EST number	Clustered EST name
ocpggb.Contig1	562	1	|ocpgga0_0002_G04.ab1|
ocpggb.Contig2	521	1	|ocpggb0_0001_F08.ab1|
ocpggb.Contig3	549	1	|ocpggb0_0003_B04.ab1|
ocpggb.Contig4	519	1	|ocpggb0_0007_F02.ab1|
ocpggb.Contig5	514	1	|ocpggb0_0015_G11.ab1|
ocpggb.Contig6	513	1	|ocpggb0_0027_F06.ab1|
ocpggb.Contig7	538	1	|ocpggb0_0030_A07.ab1|
ocpggb.Contig8	529	1	|ocpggb0_0030_E03.ab1|
ocpggb.Contig9	515	1	|ocpggb0_0036_D09.ab1|
ocpggb.Contig10	569	1	|ocpggb0_0036_F03.ab1|
ocpggb.Contig11	539	1	|ocpggb0_0039_A08.ab1|
ocpggb.Contig12	551	1	|ocpggb0_0040_E01.ab1|
ocpggb.Contig13	562	1	|ocpggb0_0042_F02.ab1|
ocpggb.Contig14	530	1	|ocpggb0_0042_G12.ab1|
ocpggb.Contig15	548	1	|ocpggb0_0049_F05.ab1|
ocpggb.Contig16	558	1	|ocpggb0_0056_C10.ab1|
ocpggb.Contig17	472	1	|ocpggb0_0056_E10.ab1|
ocpggb.Contig18	433	1	|ocpggb0_0057_H09.ab1|
ocpggb.Contig19	552	1	|ocpggb0_0058_G06.ab1|
ocpggb.Contig20	557	1	|ocpggb0_0061_D07.ab1|
ocpggb.Contig21	506	1	|ocpggb0_0071_A03.ab1|
ocpggb.Contig22	488	1	|ocpggb0_0072_F07.ab1|
ocpggb.Contig23	541	1	|ocpggb0_0075_C06.ab1|
ocpggb.Contig24	569	1	|ocpggb0_0085_B01.ab1|
ocpggb.Contig25	552	1	|ocpggb0_0088_B03.ab1|
ocpggb.Contig26	443	1	|ocpggb0_0092_G05.ab1|
ocpggb.Contig27	559	1	|ocpggb0_0094_A09.ab1|
ocpggb.Contig28	495	1	|ocpggb0_0094_C06.ab1|
ocpggb.Contig29	535	1	|ocpggb0_0099_D08.ab1|
ocpggb.Contig30	511	1	|ocpggb0_0099_G10.ab1|
ocpggb.Contig31	532	1	|ocpggb0_0100_H07.ab1|
ocpggb.Contig32	548	1	|ocpggb0_0103_H06.ab1|
ocpggb.Contig33	520	1	|ocpggb0_0105_C11.ab1|
ocpggb.Contig34	537	1	|ocpggb0_0109_F01.ab1|
ocpggb.Contig35	462	1	|ocpggb0_0109_F03.ab1|
ocpggb.Contig36	517	1	|ocpggb0_0110_G07.ab1|
ocpggb.Contig37	536	1	|ocpggb0_0118_G12.ab1|
ocpggb.Contig38	502	1	|ocpggb0_0121_F04.ab1|
ocpggb.Contig39	530	1	|ocpggb0_0127_C09.ab1|
ocpggb.Contig40	211	1	|ocpggb0_0131_G06.ab1|
ocpggb.Contig41	570	1	|ocpggb0_0132_A09.ab1|
ocpggb.Contig42	521	1	|ocpggb0_0137_A02.ab1|
ocpggb.Contig43	521	1	|ocpggb0_0144_A09.ab1|
ocpggb.Contig44	532	1	|ocpggb0_0149_C02.ab1|
ocpggb.Contig45	493	1	|ocpggb0_0152_B12.ab1|
ocpggb.Contig46	505	1	|ocpggb0_0152_D12.ab1|
ocpggb.Contig47	556	1	|ocpggb0_0155_G05.ab1|
ocpggb.Contig48	504	1	|ocpggb0_0159_B09.ab1|
ocpggb.Contig49	533	1	|ocpggb0_0162_A08.ab1|
ocpggb.Contig50	535	1	|ocpggb0_0164_A04.ab1|
ocpggb.Contig51	541	1	|ocpggb0_0164_B09.ab1|
ocpggb.Contig52	542	1	|ocpggb0_0164_C07.ab1|
ocpggb.Contig53	578	1	|ocpggb0_0172_D01.ab1|
ocpggb.Contig54	523	1	|ocpggb0_0175_H02.ab1|
ocpggb.Contig55	541	1	|ocpggb0_0178_A02.ab1|
ocpggb.Contig56	521	1	|ocpggb0_0181_C01.ab1|
ocpggb.Contig57	464	1	|ocpggb0_0181_H09.ab1|
ocpggb.Contig58	511	1	|ocpggb0_0186_C08.ab1|
ocpggb.Contig59	511	1	|ocpggb0_0191_E08.ab1|
ocpggb.Contig60	412	1	|ocpggb0_0194_B04.ab1|
ocpggb.Contig61	524	1	|ocpggb0_0196_B09.ab1|
ocpggb.Contig62	545	1	|ocpggb0_0198_D05.ab1|
ocpggb.Contig63	490	1	|ocpggb0_0208_G12.ab1|
ocpggb.Contig64	577	1	|ocpggb0_0210_D03.ab1|
ocpggb.Contig65	481	1	|ocpggb0_0212_A10.ab1|
ocpggb.Contig66	434	1	|ocpggb0_0212_B02.ab1|
ocpggb.Contig67	571	1	|ocpggb0_0216_E01.ab1|
ocpggb.Contig68	461	1	|ocpggb0_0217_G11.ab1|
ocpggb.Contig69	484	1	|ocpggb0_0225_H04.ab1|
ocpggb.Contig70	515	1	|ocpggb0_0237_B08.ab1|
ocpggb.Contig71	557	1	|ocpggb0_0239_C04.ab1|
ocpggb.Contig72	503	1	|ocpggb0_0242_F08.ab1|
ocpggb.Contig73	450	1	|ocpggb0_0242_F12.ab1|
ocpggb.Contig74	474	1	|ocpggb0_0244_C11.ab1|
ocpggb.Contig75	482	1	|ocpggb0_0248_G09.ab1|
ocpggb.Contig76	546	1	|ocpggb0_0251_G11.ab1|
ocpggb.Contig77	561	1	|ocpggb0_0252_C08.ab1|
ocpggb.Contig78	561	1	|ocpggb0_0252_G02.ab1|
ocpggb.Contig79	519	1	|ocpggb0_0253_B06.ab1|
ocpggb.Contig80	523	1	|ocpggb0_0255_A07.ab1|
ocpggb.Contig81	538	1	|ocpggb0_0256_G04.ab1|
ocpggb.Contig82	528	1	|ocpggb0_0267_F12.ab1|
ocpggb.Contig83	495	1	|ocpggb0_0277_C07.ab1|
ocpggb.Contig84	486	1	|ocpggb0_0278_F09.ab1|
ocpggb.Contig85	605	1	|ocpggb0_0289_H04.ab1|
ocpggb.Contig86	565	1	|ocpggb0_0290_C05.ab1|
ocpggb.Contig87	502	1	|ocpggb0_0291_C12.ab1|
ocpggb.Contig88	557	1	|ocpggb0_0291_H02.ab1|
ocpggb.Contig89	503	1	|ocpggb0_0297_F06.ab1|
ocpggb.Contig90	539	1	|ocpggb0_0297_H10.ab1|
ocpggb.Contig91	568	1	|ocpggb0_0298_C12.ab1|
ocpggb.Contig92	520	1	|ocpggb0_0300_C01.ab1|
ocpggb.Contig93	431	1	|ocpggb0_0302_B08.ab1|
ocpggb.Contig94	481	1	|ocpggb0_0302_F09.ab1|
ocpggb.Contig95	476	1	|ocpggb0_0308_B09.ab1|
ocpggb.Contig96	573	1	|ocpggb0_0308_F02.ab1|
ocpggb.Contig97	541	1	|ocpggb0_0311_H08.ab1|
ocpggb.Contig98	525	1	|ocpggb0_0313_A08.ab1|
ocpggb.Contig99	513	1	|ocpggb0_0320_D09.ab1|
ocpggb.Contig100	147	1	|ocpggb0_0326_D04.ab1|
ocpggb.Contig101	458	1	|ocpggb0_0326_G09.ab1|
ocpggb.Contig102	594	1	|ocpggb0_0328_B04.ab1|
ocpggb.Contig103	518	1	|ocpggb0_0328_F03.ab1|
ocpggb.Contig104	464	1	|ocpggb0_0331_A08.ab1|
ocpggb.Contig105	505	1	|ocpggb0_0332_B05.ab1|
ocpggb.Contig106	390	1	|ocpggb0_0337_F11.ab1|
ocpggb.Contig107	461	1	|ocpggb0_0338_B07.ab1|
ocpggb.Contig108	505	1	|ocpggb0_0338_D06.ab1|
ocpggb.Contig109	508	1	|ocpggb0_0340_B08.ab1|
ocpggb.Contig110	556	1	|ocpggb0_0348_C05.ab1|
ocpggb.Contig111	485	1	|ocpggb0_0348_E11.ab1|
ocpggb.Contig112	380	1	|ocpggb0_0348_F08.ab1|
ocpggb.Contig113	523	1	|ocpggb0_0352_H08.ab1|
ocpggb.Contig114	481	1	|ocpggb0_0358_B05.ab1|
ocpggb.Contig115	530	1	|ocpggb0_0361_B10.ab1|
ocpggb.Contig116	568	1	|ocpggb0_0362_C11.ab1|
ocpggb.Contig117	179	1	|ocpggb0_0371_C12.ab1|
ocpggb.Contig118	563	1	|ocpggb0_0372_C02.ab1|
ocpggb.Contig119	468	1	|ocpggb0_0372_D09.ab1|
ocpggb.Contig120	569	1	|ocpggb0_0375_A05.ab1|
ocpggb.Contig121	523	1	|ocpggb0_0377_B11.ab1|
ocpggb.Contig122	426	1	|ocpggb0_0380_F12.ab1|
ocpggb.Contig123	477	1	|ocpggb0_0380_H12.ab1|
ocpggb.Contig124	550	1	|ocpggb0_0383_F03.ab1|
ocpggb.Contig125	494	1	|ocpggb0_0391_E06.ab1|
ocpggb.Contig126	555	1	|ocpggb0_0394_C05.ab1|
ocpggb.Contig127	499	1	|ocpggb0_0395_A12.ab1|
ocpggb.Contig128	550	1	|ocpggb0_0397_H04.ab1|
ocpggb.Contig129	534	1	|ocpggb0_0402_G10.ab1|
ocpggb.Contig130	578	1	|ocpggb0_0405_A03.ab1|
ocpggb.Contig131	586	1	|ocpggb0_0405_E02.ab1|
ocpggb.Contig132	547	1	|ocpggb0_0417_G03.ab1|
ocpggb.Contig133	487	1	|ocpggb0_0426_H08.ab1|
ocpggb.Contig134	553	1	|ocpggb0_0431_H04.ab1|
ocpggb.Contig135	531	1	|ocpggb0_0434_C04.ab1|
ocpggb.Contig136	585	1	|ocpggb0_0434_G02.ab1|
ocpggb.Contig137	547	1	|ocpggb0_0436_E03.ab1|
ocpggb.Contig138	516	1	|ocpggb0_0440_H06.ab1|
ocpggb.Contig139	505	1	|ocpggb0_0441_G12.ab1|
ocpggb.Contig140	518	1	|ocpggb0_0443_E12.ab1|
ocpggb.Contig141	524	1	|ocpggb0_0445_D05.ab1|
ocpggb.Contig142	543	1	|ocpggb0_0451_A06.ab1|
ocpggb.Contig143	537	1	|ocpggb0_0453_E03.ab1|
ocpggb.Contig144	545	1	|ocpggb0_0454_D07.ab1|
ocpggb.Contig145	535	1	|ocpggb0_0455_B12.ab1|
ocpggb.Contig146	552	1	|ocpggb0_0464_G07.ab1|
ocpggb.Contig147	598	1	|ocpggb0_0465_C05.ab1|
ocpggb.Contig148	546	1	|ocpggb0_0469_A10.ab1|
ocpggb.Contig149	520	1	|ocpggb0_0469_D09.ab1|
ocpggb.Contig150	552	1	|ocpggb0_0470_H02.ab1|
ocpggb.Contig151	565	1	|ocpggb0_0476_F05.ab1|
ocpggb.Contig152	520	1	|ocpggb0_0477_C02.ab1|
ocpggb.Contig153	537	1	|ocpggb0_0484_D10.ab1|
ocpggb.Contig154	527	1	|ocpggb0_0485_A05.ab1|
ocpggb.Contig155	533	1	|ocpggb0_0487_E08.ab1|
ocpggb.Contig156	515	1	|ocpggb0_0490_B10.ab1|
ocpggb.Contig157	543	1	|ocpggb0_0495_A08.ab1|
ocpggb.Contig158	526	1	|ocpggb0_0495_H01.ab1|
ocpggb.Contig159	538	1	|ocpggb0_0497_G03.ab1|
ocpggb.Contig160	517	1	|ocpggb0_0499_B12.ab1|
ocpggb.Contig161	334	1	|ocpgga0_0001_A07.ab1|
ocpggb.Contig162	507	1	|ocpgga0_0001_C01.ab1|
ocpggb.Contig163	551	1	|ocpgga0_0001_C02.ab1|
ocpggb.Contig164	435	1	|ocpgga0_0001_C10.ab1|
ocpggb.Contig165	534	1	|ocpgga0_0001_D06.ab1|
ocpggb.Contig166	555	1	|ocpgga0_0001_D07.ab1|
ocpggb.Contig167	511	1	|ocpgga0_0001_D08.ab1|
ocpggb.Contig168	538	1	|ocpgga0_0001_D09.ab1|
ocpggb.Contig169	548	1	|ocpgga0_0001_E01.ab1|
ocpggb.Contig170	525	1	|ocpgga0_0001_E04.ab1|
ocpggb.Contig171	513	1	|ocpgga0_0001_E05.ab1|
ocpggb.Contig172	437	1	|ocpgga0_0001_E07.ab1|
ocpggb.Contig173	510	1	|ocpgga0_0001_E08.ab1|
ocpggb.Contig174	522	1	|ocpgga0_0001_E09.ab1|
ocpggb.Contig175	549	1	|ocpgga0_0001_F03.ab1|
ocpggb.Contig176	551	1	|ocpgga0_0001_F04.ab1|
ocpggb.Contig177	551	1	|ocpgga0_0001_F05.ab1|
ocpggb.Contig178	551	1	|ocpgga0_0001_F07.ab1|
ocpggb.Contig179	502	1	|ocpgga0_0001_F11.ab1|
ocpggb.Contig180	509	1	|ocpgga0_0001_G02.ab1|
ocpggb.Contig181	492	1	|ocpgga0_0001_G03.ab1|
ocpggb.Contig182	535	1	|ocpgga0_0001_G06.ab1|
ocpggb.Contig183	519	1	|ocpgga0_0001_G07.ab1|
ocpggb.Contig184	408	1	|ocpgga0_0001_G09.ab1|
ocpggb.Contig185	333	1	|ocpgga0_0001_G11.ab1|
ocpggb.Contig186	545	1	|ocpgga0_0001_H06.ab1|
ocpggb.Contig187	510	1	|ocpgga0_0001_H09.ab1|
ocpggb.Contig188	391	1	|ocpgga0_0002_A01.ab1|
ocpggb.Contig189	379	1	|ocpgga0_0002_A03.ab1|
ocpggb.Contig190	560	1	|ocpgga0_0002_A06.ab1|
ocpggb.Contig191	542	1	|ocpgga0_0002_A07.ab1|
ocpggb.Contig192	551	1	|ocpgga0_0002_A09.ab1|
ocpggb.Contig193	547	1	|ocpgga0_0002_B01.ab1|
ocpggb.Contig194	555	1	|ocpgga0_0002_B02.ab1|
ocpggb.Contig195	559	1	|ocpgga0_0002_B06.ab1|
ocpggb.Contig196	558	1	|ocpgga0_0002_B07.ab1|
ocpggb.Contig197	471	1	|ocpgga0_0002_B10.ab1|
ocpggb.Contig198	522	1	|ocpgga0_0002_B11.ab1|
ocpggb.Contig199	517	1	|ocpgga0_0002_D02.ab1|
ocpggb.Contig200	542	1	|ocpgga0_0002_D11.ab1|
ocpggb.Contig201	558	1	|ocpgga0_0002_E05.ab1|
ocpggb.Contig202	506	1	|ocpgga0_0002_E06.ab1|
ocpggb.Contig203	503	1	|ocpgga0_0002_E07.ab1|
ocpggb.Contig204	541	1	|ocpgga0_0002_E11.ab1|
ocpggb.Contig205	517	1	|ocpgga0_0002_F03.ab1|
ocpggb.Contig206	536	1	|ocpgga0_0002_F04.ab1|
ocpggb.Contig207	531	1	|ocpgga0_0002_F12.ab1|
ocpggb.Contig208	521	1	|ocpgga0_0002_H02.ab1|
ocpggb.Contig209	534	1	|ocpgga0_0002_H04.ab1|
ocpggb.Contig210	516	1	|ocpggb0_0001_A01.ab1|
ocpggb.Contig211	498	1	|ocpggb0_0001_A02.ab1|
ocpggb.Contig212	514	1	|ocpggb0_0001_A04.ab1|
ocpggb.Contig213	523	1	|ocpggb0_0001_A05.ab1|
ocpggb.Contig214	515	1	|ocpggb0_0001_A08.ab1|
ocpggb.Contig215	508	1	|ocpggb0_0001_A09.ab1|
ocpggb.Contig216	515	1	|ocpggb0_0001_B02.ab1|
ocpggb.Contig217	517	1	|ocpggb0_0001_B06.ab1|
ocpggb.Contig218	515	1	|ocpggb0_0001_B08.ab1|
ocpggb.Contig219	494	1	|ocpggb0_0001_B12.ab1|
ocpggb.Contig220	519	1	|ocpggb0_0001_C01.ab1|
ocpggb.Contig221	345	1	|ocpggb0_0001_C02.ab1|
ocpggb.Contig222	523	1	|ocpggb0_0001_C03.ab1|
ocpggb.Contig223	519	1	|ocpggb0_0001_C04.ab1|
ocpggb.Contig224	525	1	|ocpggb0_0001_C05.ab1|
ocpggb.Contig225	525	1	|ocpggb0_0001_C06.ab1|
ocpggb.Contig226	515	1	|ocpggb0_0001_C08.ab1|
ocpggb.Contig227	506	1	|ocpggb0_0001_C09.ab1|
ocpggb.Contig228	512	1	|ocpggb0_0001_C10.ab1|
ocpggb.Contig229	528	1	|ocpggb0_0001_D03.ab1|
ocpggb.Contig230	527	1	|ocpggb0_0001_D05.ab1|
ocpggb.Contig231	524	1	|ocpggb0_0001_E03.ab1|
ocpggb.Contig232	521	1	|ocpggb0_0001_E04.ab1|
ocpggb.Contig233	519	1	|ocpggb0_0001_E05.ab1|
ocpggb.Contig234	498	1	|ocpggb0_0001_E12.ab1|
ocpggb.Contig235	512	1	|ocpggb0_0001_F01.ab1|
ocpggb.Contig236	526	1	|ocpggb0_0001_F03.ab1|
ocpggb.Contig237	522	1	|ocpggb0_0001_F04.ab1|
ocpggb.Contig238	493	1	|ocpggb0_0001_F07.ab1|
ocpggb.Contig239	514	1	|ocpggb0_0001_F09.ab1|
ocpggb.Contig240	520	1	|ocpggb0_0001_F10.ab1|
ocpggb.Contig241	495	1	|ocpggb0_0001_F12.ab1|
ocpggb.Contig242	512	1	|ocpggb0_0001_G02.ab1|
ocpggb.Contig243	516	1	|ocpggb0_0001_G03.ab1|
ocpggb.Contig244	500	1	|ocpggb0_0001_G11.ab1|
ocpggb.Contig245	512	1	|ocpggb0_0001_H08.ab1|
ocpggb.Contig246	498	1	|ocpggb0_0001_H10.ab1|
ocpggb.Contig247	501	1	|ocpggb0_0001_H11.ab1|
ocpggb.Contig248	545	1	|ocpggb0_0002_A02.ab1|
ocpggb.Contig249	542	1	|ocpggb0_0002_A04.ab1|
ocpggb.Contig250	547	1	|ocpggb0_0002_A06.ab1|
ocpggb.Contig251	492	1	|ocpggb0_0002_A08.ab1|
ocpggb.Contig252	539	1	|ocpggb0_0002_A10.ab1|
ocpggb.Contig253	540	1	|ocpggb0_0002_B02.ab1|
ocpggb.Contig254	548	1	|ocpggb0_0002_B04.ab1|
ocpggb.Contig255	548	1	|ocpggb0_0002_B06.ab1|
ocpggb.Contig256	546	1	|ocpggb0_0002_B07.ab1|
ocpggb.Contig257	548	1	|ocpggb0_0002_B08.ab1|
ocpggb.Contig258	518	1	|ocpggb0_0002_B12.ab1|
ocpggb.Contig259	545	1	|ocpggb0_0002_C02.ab1|
ocpggb.Contig260	534	1	|ocpggb0_0002_C03.ab1|
ocpggb.Contig261	555	1	|ocpggb0_0002_C04.ab1|
ocpggb.Contig262	557	1	|ocpggb0_0002_C05.ab1|
ocpggb.Contig263	546	1	|ocpggb0_0002_C09.ab1|
ocpggb.Contig264	545	1	|ocpggb0_0002_C10.ab1|
ocpggb.Contig265	513	1	|ocpggb0_0002_C12.ab1|
ocpggb.Contig266	541	1	|ocpggb0_0002_D01.ab1|
ocpggb.Contig267	547	1	|ocpggb0_0002_D02.ab1|
ocpggb.Contig268	557	1	|ocpggb0_0002_D04.ab1|
ocpggb.Contig269	539	1	|ocpggb0_0002_D07.ab1|
ocpggb.Contig270	543	1	|ocpggb0_0002_D10.ab1|
ocpggb.Contig271	526	1	|ocpggb0_0002_D12.ab1|
ocpggb.Contig272	544	1	|ocpggb0_0002_E01.ab1|
ocpggb.Contig273	544	1	|ocpggb0_0002_E02.ab1|
ocpggb.Contig274	554	1	|ocpggb0_0002_E03.ab1|
ocpggb.Contig275	555	1	|ocpggb0_0002_E04.ab1|
ocpggb.Contig276	504	1	|ocpggb0_0002_E05.ab1|
ocpggb.Contig277	546	1	|ocpggb0_0002_F02.ab1|
ocpggb.Contig278	543	1	|ocpggb0_0002_F08.ab1|
ocpggb.Contig279	548	1	|ocpggb0_0002_F09.ab1|
ocpggb.Contig280	545	1	|ocpggb0_0002_F10.ab1|
ocpggb.Contig281	531	1	|ocpggb0_0002_F11.ab1|
ocpggb.Contig282	524	1	|ocpggb0_0002_F12.ab1|
ocpggb.Contig283	534	1	|ocpggb0_0002_G01.ab1|
ocpggb.Contig284	463	1	|ocpggb0_0002_G04.ab1|
ocpggb.Contig285	293	1	|ocpggb0_0002_G06.ab1|
ocpggb.Contig286	546	1	|ocpggb0_0002_G09.ab1|
ocpggb.Contig287	535	1	|ocpggb0_0002_G10.ab1|
ocpggb.Contig288	530	1	|ocpggb0_0002_G11.ab1|
ocpggb.Contig289	530	1	|ocpggb0_0002_H02.ab1|
ocpggb.Contig290	543	1	|ocpggb0_0002_H06.ab1|
ocpggb.Contig291	527	1	|ocpggb0_0002_H11.ab1|
ocpggb.Contig292	538	1	|ocpggb0_0003_A03.ab1|
ocpggb.Contig293	557	1	|ocpggb0_0003_A04.ab1|
ocpggb.Contig294	492	1	|ocpggb0_0003_A05.ab1|
ocpggb.Contig295	518	1	|ocpggb0_0003_A06.ab1|
ocpggb.Contig296	500	1	|ocpggb0_0003_A07.ab1|
ocpggb.Contig297	530	1	|ocpggb0_0003_A08.ab1|
ocpggb.Contig298	169	1	|ocpggb0_0003_A12.ab1|
ocpggb.Contig299	540	1	|ocpggb0_0003_B01.ab1|
ocpggb.Contig300	560	1	|ocpggb0_0003_B02.ab1|
ocpggb.Contig301	521	1	|ocpggb0_0003_B03.ab1|
ocpggb.Contig302	473	1	|ocpggb0_0003_B08.ab1|
ocpggb.Contig303	484	1	|ocpggb0_0003_B09.ab1|
ocpggb.Contig304	545	1	|ocpggb0_0003_B10.ab1|
ocpggb.Contig305	562	1	|ocpggb0_0003_C04.ab1|
ocpggb.Contig306	557	1	|ocpggb0_0003_C08.ab1|
ocpggb.Contig307	463	1	|ocpggb0_0003_C11.ab1|
ocpggb.Contig308	529	1	|ocpggb0_0003_C12.ab1|
ocpggb.Contig309	531	1	|ocpggb0_0003_D02.ab1|
ocpggb.Contig310	594	1	|ocpggb0_0003_D03.ab1|
ocpggb.Contig311	491	1	|ocpggb0_0003_D05.ab1|
ocpggb.Contig312	518	1	|ocpggb0_0003_D11.ab1|
ocpggb.Contig313	502	1	|ocpggb0_0003_D12.ab1|
ocpggb.Contig314	531	1	|ocpggb0_0003_E02.ab1|
ocpggb.Contig315	554	1	|ocpggb0_0003_E03.ab1|
ocpggb.Contig316	569	1	|ocpggb0_0003_E07.ab1|
ocpggb.Contig317	467	1	|ocpggb0_0003_E09.ab1|
ocpggb.Contig318	511	1	|ocpggb0_0003_E11.ab1|
ocpggb.Contig319	515	1	|ocpggb0_0003_F01.ab1|
ocpggb.Contig320	506	1	|ocpggb0_0003_F05.ab1|
ocpggb.Contig321	523	1	|ocpggb0_0003_F08.ab1|
ocpggb.Contig322	461	1	|ocpggb0_0003_F09.ab1|
ocpggb.Contig323	520	1	|ocpggb0_0003_F10.ab1|
ocpggb.Contig324	495	1	|ocpggb0_0003_F11.ab1|
ocpggb.Contig325	533	1	|ocpggb0_0003_F12.ab1|
ocpggb.Contig326	558	1	|ocpggb0_0003_G01.ab1|
ocpggb.Contig327	518	1	|ocpggb0_0003_G02.ab1|
ocpggb.Contig328	532	1	|ocpggb0_0003_G05.ab1|
ocpggb.Contig329	519	1	|ocpggb0_0003_G06.ab1|
ocpggb.Contig330	497	1	|ocpggb0_0003_G07.ab1|
ocpggb.Contig331	517	1	|ocpggb0_0003_G10.ab1|
ocpggb.Contig332	565	1	|ocpggb0_0003_H04.ab1|
ocpggb.Contig333	512	1	|ocpggb0_0003_H05.ab1|
ocpggb.Contig334	523	1	|ocpggb0_0003_H06.ab1|
ocpggb.Contig335	538	1	|ocpggb0_0003_H08.ab1|
ocpggb.Contig336	508	1	|ocpggb0_0004_A01.ab1|
ocpggb.Contig337	466	1	|ocpggb0_0004_A02.ab1|
ocpggb.Contig338	387	1	|ocpggb0_0004_A04.ab1|
ocpggb.Contig339	569	1	|ocpggb0_0004_A06.ab1|
ocpggb.Contig340	522	1	|ocpggb0_0004_A11.ab1|
ocpggb.Contig341	524	1	|ocpggb0_0004_B01.ab1|
ocpggb.Contig342	557	1	|ocpggb0_0004_B02.ab1|
ocpggb.Contig343	500	1	|ocpggb0_0004_B05.ab1|
ocpggb.Contig344	473	1	|ocpggb0_0004_B07.ab1|
ocpggb.Contig345	549	1	|ocpggb0_0004_B08.ab1|
ocpggb.Contig346	547	1	|ocpggb0_0004_B09.ab1|
ocpggb.Contig347	558	1	|ocpggb0_0004_B10.ab1|
ocpggb.Contig348	484	1	|ocpggb0_0004_B11.ab1|
ocpggb.Contig349	535	1	|ocpggb0_0004_C03.ab1|
ocpggb.Contig350	537	1	|ocpggb0_0004_C04.ab1|
ocpggb.Contig351	508	1	|ocpggb0_0004_C05.ab1|
ocpggb.Contig352	510	1	|ocpggb0_0004_C06.ab1|
ocpggb.Contig353	446	1	|ocpggb0_0004_C07.ab1|
ocpggb.Contig354	535	1	|ocpggb0_0004_C08.ab1|
ocpggb.Contig355	533	1	|ocpggb0_0004_C09.ab1|
ocpggb.Contig356	563	1	|ocpggb0_0004_C10.ab1|
ocpggb.Contig357	499	1	|ocpggb0_0004_C11.ab1|
ocpggb.Contig358	513	1	|ocpggb0_0004_D01.ab1|
ocpggb.Contig359	522	1	|ocpggb0_0004_D02.ab1|
ocpggb.Contig360	484	1	|ocpggb0_0004_D05.ab1|
ocpggb.Contig361	508	1	|ocpggb0_0004_D06.ab1|
ocpggb.Contig362	473	1	|ocpggb0_0004_D07.ab1|
ocpggb.Contig363	521	1	|ocpggb0_0004_D08.ab1|
ocpggb.Contig364	514	1	|ocpggb0_0004_D12.ab1|
ocpggb.Contig365	506	1	|ocpggb0_0004_E01.ab1|
ocpggb.Contig366	561	1	|ocpggb0_0004_E03.ab1|
ocpggb.Contig367	478	1	|ocpggb0_0004_E04.ab1|
ocpggb.Contig368	491	1	|ocpggb0_0004_E09.ab1|
ocpggb.Contig369	558	1	|ocpggb0_0004_E10.ab1|
ocpggb.Contig370	531	1	|ocpggb0_0004_E11.ab1|
ocpggb.Contig371	543	1	|ocpggb0_0004_E12.ab1|
ocpggb.Contig372	538	1	|ocpggb0_0004_F03.ab1|
ocpggb.Contig373	527	1	|ocpggb0_0004_F08.ab1|
ocpggb.Contig374	455	1	|ocpggb0_0004_F09.ab1|
ocpggb.Contig375	534	1	|ocpggb0_0004_F11.ab1|
ocpggb.Contig376	532	1	|ocpggb0_0004_F12.ab1|
ocpggb.Contig377	532	1	|ocpggb0_0004_G02.ab1|
ocpggb.Contig378	499	1	|ocpggb0_0004_G03.ab1|
ocpggb.Contig379	582	1	|ocpggb0_0004_G06.ab1|
ocpggb.Contig380	491	1	|ocpggb0_0004_G07.ab1|
ocpggb.Contig381	541	1	|ocpggb0_0004_G08.ab1|
ocpggb.Contig382	475	1	|ocpggb0_0004_G10.ab1|
ocpggb.Contig383	541	1	|ocpggb0_0004_G12.ab1|
ocpggb.Contig384	552	1	|ocpggb0_0004_H02.ab1|
ocpggb.Contig385	524	1	|ocpggb0_0004_H03.ab1|
ocpggb.Contig386	537	1	|ocpggb0_0004_H05.ab1|
ocpggb.Contig387	516	1	|ocpggb0_0004_H06.ab1|
ocpggb.Contig388	295	1	|ocpggb0_0004_H07.ab1|
ocpggb.Contig389	552	1	|ocpggb0_0004_H08.ab1|
ocpggb.Contig390	555	1	|ocpggb0_0004_H09.ab1|
ocpggb.Contig391	523	1	|ocpggb0_0004_H11.ab1|
ocpggb.Contig392	497	1	|ocpggb0_0005_A01.ab1|
ocpggb.Contig393	522	1	|ocpggb0_0005_A02.ab1|
ocpggb.Contig394	523	1	|ocpggb0_0005_A03.ab1|
ocpggb.Contig395	521	1	|ocpggb0_0005_A04.ab1|
ocpggb.Contig396	530	1	|ocpggb0_0005_A07.ab1|
ocpggb.Contig397	524	1	|ocpggb0_0005_A08.ab1|
ocpggb.Contig398	496	1	|ocpggb0_0005_A11.ab1|
ocpggb.Contig399	524	1	|ocpggb0_0005_B02.ab1|
ocpggb.Contig400	540	1	|ocpggb0_0005_B05.ab1|
ocpggb.Contig401	525	1	|ocpggb0_0005_C02.ab1|
ocpggb.Contig402	533	1	|ocpggb0_0005_C03.ab1|
ocpggb.Contig403	531	1	|ocpggb0_0005_C07.ab1|
ocpggb.Contig404	528	1	|ocpggb0_0005_C09.ab1|
ocpggb.Contig405	494	1	|ocpggb0_0005_C12.ab1|
ocpggb.Contig406	520	1	|ocpggb0_0005_D01.ab1|
ocpggb.Contig407	535	1	|ocpggb0_0005_D06.ab1|
ocpggb.Contig408	533	1	|ocpggb0_0005_D07.ab1|
ocpggb.Contig409	529	1	|ocpggb0_0005_D09.ab1|
ocpggb.Contig410	478	1	|ocpggb0_0005_D10.ab1|
ocpggb.Contig411	494	1	|ocpggb0_0005_D12.ab1|
ocpggb.Contig412	528	1	|ocpggb0_0005_E07.ab1|
ocpggb.Contig413	527	1	|ocpggb0_0005_E09.ab1|
ocpggb.Contig414	517	1	|ocpggb0_0005_E10.ab1|
ocpggb.Contig415	516	1	|ocpggb0_0005_F01.ab1|
ocpggb.Contig416	522	1	|ocpggb0_0005_F02.ab1|
ocpggb.Contig417	521	1	|ocpggb0_0005_F08.ab1|
ocpggb.Contig418	442	1	|ocpggb0_0005_F09.ab1|
ocpggb.Contig419	520	1	|ocpggb0_0005_F10.ab1|
ocpggb.Contig420	515	1	|ocpggb0_0005_G01.ab1|
ocpggb.Contig421	526	1	|ocpggb0_0005_G03.ab1|
ocpggb.Contig422	531	1	|ocpggb0_0005_G06.ab1|
ocpggb.Contig423	522	1	|ocpggb0_0005_G08.ab1|
ocpggb.Contig424	524	1	|ocpggb0_0005_G09.ab1|
ocpggb.Contig425	282	1	|ocpggb0_0005_G10.ab1|
ocpggb.Contig426	521	1	|ocpggb0_0005_H04.ab1|
ocpggb.Contig427	514	1	|ocpggb0_0005_H05.ab1|
ocpggb.Contig428	522	1	|ocpggb0_0005_H06.ab1|
ocpggb.Contig429	515	1	|ocpggb0_0006_A03.ab1|
ocpggb.Contig430	509	1	|ocpggb0_0006_A04.ab1|
ocpggb.Contig431	520	1	|ocpggb0_0006_A05.ab1|
ocpggb.Contig432	518	1	|ocpggb0_0006_A06.ab1|
ocpggb.Contig433	514	1	|ocpggb0_0006_A08.ab1|
ocpggb.Contig434	472	1	|ocpggb0_0006_A12.ab1|
ocpggb.Contig435	512	1	|ocpggb0_0006_B02.ab1|
ocpggb.Contig436	474	1	|ocpggb0_0006_B07.ab1|
ocpggb.Contig437	506	1	|ocpggb0_0006_B10.ab1|
ocpggb.Contig438	513	1	|ocpggb0_0006_C01.ab1|
ocpggb.Contig439	525	1	|ocpggb0_0006_C03.ab1|
ocpggb.Contig440	529	1	|ocpggb0_0006_C04.ab1|
ocpggb.Contig441	529	1	|ocpggb0_0006_C05.ab1|
ocpggb.Contig442	531	1	|ocpggb0_0006_C06.ab1|
ocpggb.Contig443	509	1	|ocpggb0_0006_C08.ab1|
ocpggb.Contig444	518	1	|ocpggb0_0006_C09.ab1|
ocpggb.Contig445	513	1	|ocpggb0_0006_D01.ab1|
ocpggb.Contig446	522	1	|ocpggb0_0006_D02.ab1|
ocpggb.Contig447	530	1	|ocpggb0_0006_D03.ab1|
ocpggb.Contig448	517	1	|ocpggb0_0006_D04.ab1|
ocpggb.Contig449	527	1	|ocpggb0_0006_D05.ab1|
ocpggb.Contig450	521	1	|ocpggb0_0006_D06.ab1|
ocpggb.Contig451	518	1	|ocpggb0_0006_D07.ab1|
ocpggb.Contig452	508	1	|ocpggb0_0006_D10.ab1|
ocpggb.Contig453	500	1	|ocpggb0_0006_D11.ab1|
ocpggb.Contig454	485	1	|ocpggb0_0006_D12.ab1|
ocpggb.Contig455	522	1	|ocpggb0_0006_E03.ab1|
ocpggb.Contig456	531	1	|ocpggb0_0006_E04.ab1|
ocpggb.Contig457	413	1	|ocpggb0_0006_E06.ab1|
ocpggb.Contig458	523	1	|ocpggb0_0006_E07.ab1|
ocpggb.Contig459	522	1	|ocpggb0_0006_E08.ab1|
ocpggb.Contig460	500	1	|ocpggb0_0006_E11.ab1|
ocpggb.Contig461	518	1	|ocpggb0_0006_F03.ab1|
ocpggb.Contig462	520	1	|ocpggb0_0006_F06.ab1|
ocpggb.Contig463	522	1	|ocpggb0_0006_F07.ab1|
ocpggb.Contig464	506	1	|ocpggb0_0006_F08.ab1|
ocpggb.Contig465	514	1	|ocpggb0_0006_F09.ab1|
ocpggb.Contig466	502	1	|ocpggb0_0006_F11.ab1|
ocpggb.Contig467	504	1	|ocpggb0_0006_G01.ab1|
ocpggb.Contig468	512	1	|ocpggb0_0006_G03.ab1|
ocpggb.Contig469	509	1	|ocpggb0_0006_G07.ab1|
ocpggb.Contig470	512	1	|ocpggb0_0006_G09.ab1|
ocpggb.Contig471	508	1	|ocpggb0_0006_G10.ab1|
ocpggb.Contig472	489	1	|ocpggb0_0006_G11.ab1|
ocpggb.Contig473	495	1	|ocpggb0_0006_H01.ab1|
ocpggb.Contig474	474	1	|ocpggb0_0006_H05.ab1|
ocpggb.Contig475	508	1	|ocpggb0_0006_H06.ab1|
ocpggb.Contig476	498	1	|ocpggb0_0006_H07.ab1|
ocpggb.Contig477	450	1	|ocpggb0_0006_H10.ab1|
ocpggb.Contig478	521	1	|ocpggb0_0007_A02.ab1|
ocpggb.Contig479	519	1	|ocpggb0_0007_A03.ab1|
ocpggb.Contig480	525	1	|ocpggb0_0007_A08.ab1|
ocpggb.Contig481	483	1	|ocpggb0_0007_A12.ab1|
ocpggb.Contig482	476	1	|ocpggb0_0007_B02.ab1|
ocpggb.Contig483	534	1	|ocpggb0_0007_C05.ab1|
ocpggb.Contig484	525	1	|ocpggb0_0007_C07.ab1|
ocpggb.Contig485	494	1	|ocpggb0_0007_C10.ab1|
ocpggb.Contig486	499	1	|ocpggb0_0007_C11.ab1|
ocpggb.Contig487	539	1	|ocpggb0_0007_D03.ab1|
ocpggb.Contig488	540	1	|ocpggb0_0007_D04.ab1|
ocpggb.Contig489	525	1	|ocpggb0_0007_D08.ab1|
ocpggb.Contig490	528	1	|ocpggb0_0007_D09.ab1|
ocpggb.Contig491	512	1	|ocpggb0_0007_D10.ab1|
ocpggb.Contig492	517	1	|ocpggb0_0007_E01.ab1|
ocpggb.Contig493	499	1	|ocpggb0_0007_E03.ab1|
ocpggb.Contig494	539	1	|ocpggb0_0007_E06.ab1|
ocpggb.Contig495	512	1	|ocpggb0_0007_E10.ab1|
ocpggb.Contig496	433	1	|ocpggb0_0007_E12.ab1|
ocpggb.Contig497	524	1	|ocpggb0_0007_F03.ab1|
ocpggb.Contig498	510	1	|ocpggb0_0007_F04.ab1|
ocpggb.Contig499	532	1	|ocpggb0_0007_F07.ab1|
ocpggb.Contig500	517	1	|ocpggb0_0007_F08.ab1|
ocpggb.Contig501	519	1	|ocpggb0_0007_F09.ab1|
ocpggb.Contig502	524	1	|ocpggb0_0007_F10.ab1|
ocpggb.Contig503	513	1	|ocpggb0_0007_G03.ab1|
ocpggb.Contig504	500	1	|ocpggb0_0007_G08.ab1|
ocpggb.Contig505	502	1	|ocpggb0_0007_G11.ab1|
ocpggb.Contig506	464	1	|ocpggb0_0007_G12.ab1|
ocpggb.Contig507	502	1	|ocpggb0_0007_H02.ab1|
ocpggb.Contig508	507	1	|ocpggb0_0007_H03.ab1|
ocpggb.Contig509	508	1	|ocpggb0_0007_H06.ab1|
ocpggb.Contig510	506	1	|ocpggb0_0007_H07.ab1|
ocpggb.Contig511	502	1	|ocpggb0_0007_H08.ab1|
ocpggb.Contig512	411	1	|ocpggb0_0007_H11.ab1|
ocpggb.Contig513	505	1	|ocpggb0_0008_A04.ab1|
ocpggb.Contig514	523	1	|ocpggb0_0008_B03.ab1|
ocpggb.Contig515	526	1	|ocpggb0_0008_B04.ab1|
ocpggb.Contig516	482	1	|ocpggb0_0008_B05.ab1|
ocpggb.Contig517	528	1	|ocpggb0_0008_B06.ab1|
ocpggb.Contig518	513	1	|ocpggb0_0008_B07.ab1|
ocpggb.Contig519	519	1	|ocpggb0_0008_B08.ab1|
ocpggb.Contig520	507	1	|ocpggb0_0008_B09.ab1|
ocpggb.Contig521	509	1	|ocpggb0_0008_B10.ab1|
ocpggb.Contig522	494	1	|ocpggb0_0008_B11.ab1|
ocpggb.Contig523	519	1	|ocpggb0_0008_C01.ab1|
ocpggb.Contig524	532	1	|ocpggb0_0008_C03.ab1|
ocpggb.Contig525	530	1	|ocpggb0_0008_C04.ab1|
ocpggb.Contig526	534	1	|ocpggb0_0008_C05.ab1|
ocpggb.Contig527	489	1	|ocpggb0_0008_C12.ab1|
ocpggb.Contig528	517	1	|ocpggb0_0008_D01.ab1|
ocpggb.Contig529	539	1	|ocpggb0_0008_D04.ab1|
ocpggb.Contig530	511	1	|ocpggb0_0008_D06.ab1|
ocpggb.Contig531	524	1	|ocpggb0_0008_D07.ab1|
ocpggb.Contig532	531	1	|ocpggb0_0008_D08.ab1|
ocpggb.Contig533	522	1	|ocpggb0_0008_D09.ab1|
ocpggb.Contig534	503	1	|ocpggb0_0008_D11.ab1|
ocpggb.Contig535	533	1	|ocpggb0_0008_E03.ab1|
ocpggb.Contig536	538	1	|ocpggb0_0008_E04.ab1|
ocpggb.Contig537	531	1	|ocpggb0_0008_E07.ab1|
ocpggb.Contig538	529	1	|ocpggb0_0008_E08.ab1|
ocpggb.Contig539	518	1	|ocpggb0_0008_E09.ab1|
ocpggb.Contig540	511	1	|ocpggb0_0008_E10.ab1|
ocpggb.Contig541	493	1	|ocpggb0_0008_E12.ab1|
ocpggb.Contig542	525	1	|ocpggb0_0008_F04.ab1|
ocpggb.Contig543	517	1	|ocpggb0_0008_F09.ab1|
ocpggb.Contig544	494	1	|ocpggb0_0008_F12.ab1|
ocpggb.Contig545	496	1	|ocpggb0_0008_G02.ab1|
ocpggb.Contig546	488	1	|ocpggb0_0008_G03.ab1|
ocpggb.Contig547	526	1	|ocpggb0_0008_G05.ab1|
ocpggb.Contig548	525	1	|ocpggb0_0008_G06.ab1|
ocpggb.Contig549	516	1	|ocpggb0_0008_G08.ab1|
ocpggb.Contig550	502	1	|ocpggb0_0008_H02.ab1|
ocpggb.Contig551	509	1	|ocpggb0_0008_H04.ab1|
ocpggb.Contig552	505	1	|ocpggb0_0008_H05.ab1|
ocpggb.Contig553	513	1	|ocpggb0_0008_H06.ab1|
ocpggb.Contig554	501	1	|ocpggb0_0008_H08.ab1|
ocpggb.Contig555	481	1	|ocpggb0_0008_H12.ab1|
ocpggb.Contig556	524	1	|ocpggb0_0009_A02.ab1|
ocpggb.Contig557	523	1	|ocpggb0_0009_A03.ab1|
ocpggb.Contig558	523	1	|ocpggb0_0009_A06.ab1|
ocpggb.Contig559	521	1	|ocpggb0_0009_A07.ab1|
ocpggb.Contig560	525	1	|ocpggb0_0009_A08.ab1|
ocpggb.Contig561	514	1	|ocpggb0_0009_A09.ab1|
ocpggb.Contig562	509	1	|ocpggb0_0009_A10.ab1|
ocpggb.Contig563	489	1	|ocpggb0_0009_A11.ab1|
ocpggb.Contig564	476	1	|ocpggb0_0009_A12.ab1|
ocpggb.Contig565	491	1	|ocpggb0_0009_B03.ab1|
ocpggb.Contig566	534	1	|ocpggb0_0009_B04.ab1|
ocpggb.Contig567	535	1	|ocpggb0_0009_B05.ab1|
ocpggb.Contig568	529	1	|ocpggb0_0009_B06.ab1|
ocpggb.Contig569	518	1	|ocpggb0_0009_B08.ab1|
ocpggb.Contig570	511	1	|ocpggb0_0009_B10.ab1|
ocpggb.Contig571	525	1	|ocpggb0_0009_C01.ab1|
ocpggb.Contig572	528	1	|ocpggb0_0009_C03.ab1|
ocpggb.Contig573	539	1	|ocpggb0_0009_C04.ab1|
ocpggb.Contig574	534	1	|ocpggb0_0009_C05.ab1|
ocpggb.Contig575	535	1	|ocpggb0_0009_C06.ab1|
ocpggb.Contig576	521	1	|ocpggb0_0009_C07.ab1|
ocpggb.Contig577	516	1	|ocpggb0_0009_C10.ab1|
ocpggb.Contig578	492	1	|ocpggb0_0009_C11.ab1|
ocpggb.Contig579	518	1	|ocpggb0_0009_D01.ab1|
ocpggb.Contig580	514	1	|ocpggb0_0009_D02.ab1|
ocpggb.Contig581	522	1	|ocpggb0_0009_E01.ab1|
ocpggb.Contig582	536	1	|ocpggb0_0009_E05.ab1|
ocpggb.Contig583	526	1	|ocpggb0_0009_E06.ab1|
ocpggb.Contig584	528	1	|ocpggb0_0009_E08.ab1|
ocpggb.Contig585	516	1	|ocpggb0_0009_E09.ab1|
ocpggb.Contig586	504	1	|ocpggb0_0009_E10.ab1|
ocpggb.Contig587	501	1	|ocpggb0_0009_E11.ab1|
ocpggb.Contig588	518	1	|ocpggb0_0009_F01.ab1|
ocpggb.Contig589	518	1	|ocpggb0_0009_F02.ab1|
ocpggb.Contig590	495	1	|ocpggb0_0009_F03.ab1|
ocpggb.Contig591	525	1	|ocpggb0_0009_F05.ab1|
ocpggb.Contig592	457	1	|ocpggb0_0009_F09.ab1|
ocpggb.Contig593	506	1	|ocpggb0_0009_F11.ab1|
ocpggb.Contig594	520	1	|ocpggb0_0009_G04.ab1|
ocpggb.Contig595	526	1	|ocpggb0_0009_G05.ab1|
ocpggb.Contig596	519	1	|ocpggb0_0009_G07.ab1|
ocpggb.Contig597	519	1	|ocpggb0_0009_G09.ab1|
ocpggb.Contig598	506	1	|ocpggb0_0009_G10.ab1|
ocpggb.Contig599	499	1	|ocpggb0_0009_G11.ab1|
ocpggb.Contig600	491	1	|ocpggb0_0009_G12.ab1|
ocpggb.Contig601	515	1	|ocpggb0_0009_H04.ab1|
ocpggb.Contig602	510	1	|ocpggb0_0009_H05.ab1|
ocpggb.Contig603	506	1	|ocpggb0_0009_H07.ab1|
ocpggb.Contig604	499	1	|ocpggb0_0009_H09.ab1|
ocpggb.Contig605	471	1	|ocpggb0_0009_H12.ab1|
ocpggb.Contig606	521	1	|ocpggb0_0010_A02.ab1|
ocpggb.Contig607	521	1	|ocpggb0_0010_A07.ab1|
ocpggb.Contig608	476	1	|ocpggb0_0010_A12.ab1|
ocpggb.Contig609	521	1	|ocpggb0_0010_B03.ab1|
ocpggb.Contig610	531	1	|ocpggb0_0010_B05.ab1|
ocpggb.Contig611	525	1	|ocpggb0_0010_B07.ab1|
ocpggb.Contig612	519	1	|ocpggb0_0010_B08.ab1|
ocpggb.Contig613	512	1	|ocpggb0_0010_B10.ab1|
ocpggb.Contig614	491	1	|ocpggb0_0010_B11.ab1|
ocpggb.Contig615	476	1	|ocpggb0_0010_B12.ab1|
ocpggb.Contig616	534	1	|ocpggb0_0010_C05.ab1|
ocpggb.Contig617	512	1	|ocpggb0_0010_C07.ab1|
ocpggb.Contig618	512	1	|ocpggb0_0010_C10.ab1|
ocpggb.Contig619	494	1	|ocpggb0_0010_C11.ab1|
ocpggb.Contig620	487	1	|ocpggb0_0010_C12.ab1|
ocpggb.Contig621	535	1	|ocpggb0_0010_D04.ab1|
ocpggb.Contig622	535	1	|ocpggb0_0010_D05.ab1|
ocpggb.Contig623	526	1	|ocpggb0_0010_D06.ab1|
ocpggb.Contig624	524	1	|ocpggb0_0010_D08.ab1|
ocpggb.Contig625	487	1	|ocpggb0_0010_D10.ab1|
ocpggb.Contig626	492	1	|ocpggb0_0010_D12.ab1|
ocpggb.Contig627	500	1	|ocpggb0_0010_E02.ab1|
ocpggb.Contig628	538	1	|ocpggb0_0010_E04.ab1|
ocpggb.Contig629	528	1	|ocpggb0_0010_E07.ab1|
ocpggb.Contig630	512	1	|ocpggb0_0010_E10.ab1|
ocpggb.Contig631	525	1	|ocpggb0_0010_F03.ab1|
ocpggb.Contig632	529	1	|ocpggb0_0010_F07.ab1|
ocpggb.Contig633	518	1	|ocpggb0_0010_F09.ab1|
ocpggb.Contig634	506	1	|ocpggb0_0010_F11.ab1|
ocpggb.Contig635	523	1	|ocpggb0_0010_G04.ab1|
ocpggb.Contig636	512	1	|ocpggb0_0010_G07.ab1|
ocpggb.Contig637	491	1	|ocpggb0_0010_G12.ab1|
ocpggb.Contig638	500	1	|ocpggb0_0010_H08.ab1|
ocpggb.Contig639	501	1	|ocpggb0_0010_H09.ab1|
ocpggb.Contig640	481	1	|ocpggb0_0010_H12.ab1|
ocpggb.Contig641	521	1	|ocpggb0_0011_A01.ab1|
ocpggb.Contig642	536	1	|ocpggb0_0011_A05.ab1|
ocpggb.Contig643	529	1	|ocpggb0_0011_A06.ab1|
ocpggb.Contig644	530	1	|ocpggb0_0011_A07.ab1|
ocpggb.Contig645	528	1	|ocpggb0_0011_A08.ab1|
ocpggb.Contig646	531	1	|ocpggb0_0011_B02.ab1|
ocpggb.Contig647	541	1	|ocpggb0_0011_B05.ab1|
ocpggb.Contig648	531	1	|ocpggb0_0011_B07.ab1|
ocpggb.Contig649	527	1	|ocpggb0_0011_B09.ab1|
ocpggb.Contig650	503	1	|ocpggb0_0011_B11.ab1|
ocpggb.Contig651	545	1	|ocpggb0_0011_C06.ab1|
ocpggb.Contig652	535	1	|ocpggb0_0011_C07.ab1|
ocpggb.Contig653	507	1	|ocpggb0_0011_C11.ab1|
ocpggb.Contig654	499	1	|ocpggb0_0011_C12.ab1|
ocpggb.Contig655	538	1	|ocpggb0_0011_D04.ab1|
ocpggb.Contig656	528	1	|ocpggb0_0011_D07.ab1|
ocpggb.Contig657	513	1	|ocpggb0_0011_D10.ab1|
ocpggb.Contig658	504	1	|ocpggb0_0011_D12.ab1|
ocpggb.Contig659	515	1	|ocpggb0_0011_E02.ab1|
ocpggb.Contig660	535	1	|ocpggb0_0011_E08.ab1|
ocpggb.Contig661	514	1	|ocpggb0_0011_E11.ab1|
ocpggb.Contig662	501	1	|ocpggb0_0011_E12.ab1|
ocpggb.Contig663	535	1	|ocpggb0_0011_F03.ab1|
ocpggb.Contig664	539	1	|ocpggb0_0011_F06.ab1|
ocpggb.Contig665	514	1	|ocpggb0_0011_F07.ab1|
ocpggb.Contig666	527	1	|ocpggb0_0011_F10.ab1|
ocpggb.Contig667	514	1	|ocpggb0_0011_G04.ab1|
ocpggb.Contig668	538	1	|ocpggb0_0011_G06.ab1|
ocpggb.Contig669	528	1	|ocpggb0_0011_G07.ab1|
ocpggb.Contig670	495	1	|ocpggb0_0011_G12.ab1|
ocpggb.Contig671	503	1	|ocpggb0_0011_H01.ab1|
ocpggb.Contig672	519	1	|ocpggb0_0011_H04.ab1|
ocpggb.Contig673	476	1	|ocpggb0_0011_H07.ab1|
ocpggb.Contig674	505	1	|ocpggb0_0011_H10.ab1|
ocpggb.Contig675	479	1	|ocpggb0_0011_H11.ab1|
ocpggb.Contig676	583	1	|ocpggb0_0012_A01.ab1|
ocpggb.Contig677	612	1	|ocpggb0_0012_A04.ab1|
ocpggb.Contig678	509	1	|ocpggb0_0012_A05.ab1|
ocpggb.Contig679	464	1	|ocpggb0_0012_A08.ab1|
ocpggb.Contig680	541	1	|ocpggb0_0012_B06.ab1|
ocpggb.Contig681	555	1	|ocpggb0_0012_B08.ab1|
ocpggb.Contig682	540	1	|ocpggb0_0012_B09.ab1|
ocpggb.Contig683	535	1	|ocpggb0_0012_B11.ab1|
ocpggb.Contig684	555	1	|ocpggb0_0012_C04.ab1|
ocpggb.Contig685	534	1	|ocpggb0_0012_C05.ab1|
ocpggb.Contig686	553	1	|ocpggb0_0012_C06.ab1|
ocpggb.Contig687	539	1	|ocpggb0_0012_C07.ab1|
ocpggb.Contig688	487	1	|ocpggb0_0012_C08.ab1|
ocpggb.Contig689	550	1	|ocpggb0_0012_D02.ab1|
ocpggb.Contig690	498	1	|ocpggb0_0012_D03.ab1|
ocpggb.Contig691	548	1	|ocpggb0_0012_D04.ab1|
ocpggb.Contig692	539	1	|ocpggb0_0012_D07.ab1|
ocpggb.Contig693	568	1	|ocpggb0_0012_D08.ab1|
ocpggb.Contig694	584	1	|ocpggb0_0012_E06.ab1|
ocpggb.Contig695	566	1	|ocpggb0_0012_E09.ab1|
ocpggb.Contig696	483	1	|ocpggb0_0012_E10.ab1|
ocpggb.Contig697	561	1	|ocpggb0_0012_F02.ab1|
ocpggb.Contig698	488	1	|ocpggb0_0012_F03.ab1|
ocpggb.Contig699	485	1	|ocpggb0_0012_F11.ab1|
ocpggb.Contig700	556	1	|ocpggb0_0012_G01.ab1|
ocpggb.Contig701	564	1	|ocpggb0_0012_G06.ab1|
ocpggb.Contig702	543	1	|ocpggb0_0012_G07.ab1|
ocpggb.Contig703	559	1	|ocpggb0_0012_G08.ab1|
ocpggb.Contig704	526	1	|ocpggb0_0012_H02.ab1|
ocpggb.Contig705	571	1	|ocpggb0_0012_H06.ab1|
ocpggb.Contig706	581	1	|ocpggb0_0012_H09.ab1|
ocpggb.Contig707	519	1	|ocpggb0_0012_H10.ab1|
ocpggb.Contig708	533	1	|ocpggb0_0013_A01.ab1|
ocpggb.Contig709	543	1	|ocpggb0_0013_A05.ab1|
ocpggb.Contig710	539	1	|ocpggb0_0013_A07.ab1|
ocpggb.Contig711	534	1	|ocpggb0_0013_A08.ab1|
ocpggb.Contig712	508	1	|ocpggb0_0013_B01.ab1|
ocpggb.Contig713	529	1	|ocpggb0_0013_B02.ab1|
ocpggb.Contig714	524	1	|ocpggb0_0013_B04.ab1|
ocpggb.Contig715	533	1	|ocpggb0_0013_B09.ab1|
ocpggb.Contig716	529	1	|ocpggb0_0013_B10.ab1|
ocpggb.Contig717	533	1	|ocpggb0_0013_C01.ab1|
ocpggb.Contig718	532	1	|ocpggb0_0013_C02.ab1|
ocpggb.Contig719	550	1	|ocpggb0_0013_C04.ab1|
ocpggb.Contig720	548	1	|ocpggb0_0013_C06.ab1|
ocpggb.Contig721	537	1	|ocpggb0_0013_C08.ab1|
ocpggb.Contig722	536	1	|ocpggb0_0013_C09.ab1|
ocpggb.Contig723	533	1	|ocpggb0_0013_C10.ab1|
ocpggb.Contig724	513	1	|ocpggb0_0013_C11.ab1|
ocpggb.Contig725	548	1	|ocpggb0_0013_D06.ab1|
ocpggb.Contig726	538	1	|ocpggb0_0013_D07.ab1|
ocpggb.Contig727	517	1	|ocpggb0_0013_D11.ab1|
ocpggb.Contig728	506	1	|ocpggb0_0013_D12.ab1|
ocpggb.Contig729	449	1	|ocpggb0_0013_E01.ab1|
ocpggb.Contig730	544	1	|ocpggb0_0013_E05.ab1|
ocpggb.Contig731	530	1	|ocpggb0_0013_E06.ab1|
ocpggb.Contig732	515	1	|ocpggb0_0013_E08.ab1|
ocpggb.Contig733	529	1	|ocpggb0_0013_E10.ab1|
ocpggb.Contig734	527	1	|ocpggb0_0013_F01.ab1|
ocpggb.Contig735	533	1	|ocpggb0_0013_F02.ab1|
ocpggb.Contig736	478	1	|ocpggb0_0013_F03.ab1|
ocpggb.Contig737	542	1	|ocpggb0_0013_F04.ab1|
ocpggb.Contig738	542	1	|ocpggb0_0013_F05.ab1|
ocpggb.Contig739	473	1	|ocpggb0_0013_F06.ab1|
ocpggb.Contig740	549	1	|ocpggb0_0013_F07.ab1|
ocpggb.Contig741	505	1	|ocpggb0_0013_G02.ab1|
ocpggb.Contig742	532	1	|ocpggb0_0013_G09.ab1|
ocpggb.Contig743	506	1	|ocpggb0_0013_G11.ab1|
ocpggb.Contig744	511	1	|ocpggb0_0013_H01.ab1|
ocpggb.Contig745	515	1	|ocpggb0_0013_H02.ab1|
ocpggb.Contig746	520	1	|ocpggb0_0013_H04.ab1|
ocpggb.Contig747	504	1	|ocpggb0_0013_H11.ab1|
ocpggb.Contig748	552	1	|ocpggb0_0014_A04.ab1|
ocpggb.Contig749	535	1	|ocpggb0_0014_A06.ab1|
ocpggb.Contig750	532	1	|ocpggb0_0014_A11.ab1|
ocpggb.Contig751	573	1	|ocpggb0_0014_B02.ab1|
ocpggb.Contig752	542	1	|ocpggb0_0014_B03.ab1|
ocpggb.Contig753	536	1	|ocpggb0_0014_B07.ab1|
ocpggb.Contig754	547	1	|ocpggb0_0014_B12.ab1|
ocpggb.Contig755	570	1	|ocpggb0_0014_C01.ab1|
ocpggb.Contig756	605	1	|ocpggb0_0014_C03.ab1|
ocpggb.Contig757	537	1	|ocpggb0_0014_C06.ab1|
ocpggb.Contig758	584	1	|ocpggb0_0014_C07.ab1|
ocpggb.Contig759	556	1	|ocpggb0_0014_C08.ab1|
ocpggb.Contig760	586	1	|ocpggb0_0014_C09.ab1|
ocpggb.Contig761	556	1	|ocpggb0_0014_C10.ab1|
ocpggb.Contig762	537	1	|ocpggb0_0014_D04.ab1|
ocpggb.Contig763	594	1	|ocpggb0_0014_D05.ab1|
ocpggb.Contig764	456	1	|ocpggb0_0014_D09.ab1|
ocpggb.Contig765	537	1	|ocpggb0_0014_D12.ab1|
ocpggb.Contig766	519	1	|ocpggb0_0014_E03.ab1|
ocpggb.Contig767	589	1	|ocpggb0_0014_E04.ab1|
ocpggb.Contig768	535	1	|ocpggb0_0014_E06.ab1|
ocpggb.Contig769	572	1	|ocpggb0_0014_E07.ab1|
ocpggb.Contig770	539	1	|ocpggb0_0014_E09.ab1|
ocpggb.Contig771	535	1	|ocpggb0_0014_E12.ab1|
ocpggb.Contig772	530	1	|ocpggb0_0014_F04.ab1|
ocpggb.Contig773	556	1	|ocpggb0_0014_F05.ab1|
ocpggb.Contig774	549	1	|ocpggb0_0014_F06.ab1|
ocpggb.Contig775	585	1	|ocpggb0_0014_F07.ab1|
ocpggb.Contig776	537	1	|ocpggb0_0014_F08.ab1|
ocpggb.Contig777	556	1	|ocpggb0_0014_F09.ab1|
ocpggb.Contig778	509	1	|ocpggb0_0014_F12.ab1|
ocpggb.Contig779	156	1	|ocpggb0_0014_G01.ab1|
ocpggb.Contig780	597	1	|ocpggb0_0014_G04.ab1|
ocpggb.Contig781	536	1	|ocpggb0_0014_G07.ab1|
ocpggb.Contig782	467	1	|ocpggb0_0014_G11.ab1|
ocpggb.Contig783	537	1	|ocpggb0_0014_H05.ab1|
ocpggb.Contig784	519	1	|ocpggb0_0014_H09.ab1|
ocpggb.Contig785	530	1	|ocpggb0_0015_A03.ab1|
ocpggb.Contig786	542	1	|ocpggb0_0015_A05.ab1|
ocpggb.Contig787	533	1	|ocpggb0_0015_A06.ab1|
ocpggb.Contig788	528	1	|ocpggb0_0015_A07.ab1|
ocpggb.Contig789	531	1	|ocpggb0_0015_A08.ab1|
ocpggb.Contig790	522	1	|ocpggb0_0015_A09.ab1|
ocpggb.Contig791	528	1	|ocpggb0_0015_A10.ab1|
ocpggb.Contig792	512	1	|ocpggb0_0015_A11.ab1|
ocpggb.Contig793	538	1	|ocpggb0_0015_B01.ab1|
ocpggb.Contig794	537	1	|ocpggb0_0015_B04.ab1|
ocpggb.Contig795	543	1	|ocpggb0_0015_B05.ab1|
ocpggb.Contig796	536	1	|ocpggb0_0015_B06.ab1|
ocpggb.Contig797	513	1	|ocpggb0_0015_B11.ab1|
ocpggb.Contig798	504	1	|ocpggb0_0015_B12.ab1|
ocpggb.Contig799	534	1	|ocpggb0_0015_C02.ab1|
ocpggb.Contig800	541	1	|ocpggb0_0015_C06.ab1|
ocpggb.Contig801	534	1	|ocpggb0_0015_C08.ab1|
ocpggb.Contig802	534	1	|ocpggb0_0015_C09.ab1|
ocpggb.Contig803	515	1	|ocpggb0_0015_C11.ab1|
ocpggb.Contig804	508	1	|ocpggb0_0015_C12.ab1|
ocpggb.Contig805	536	1	|ocpggb0_0015_D02.ab1|
ocpggb.Contig806	545	1	|ocpggb0_0015_D04.ab1|
ocpggb.Contig807	547	1	|ocpggb0_0015_D05.ab1|
ocpggb.Contig808	518	1	|ocpggb0_0015_D11.ab1|
ocpggb.Contig809	509	1	|ocpggb0_0015_D12.ab1|
ocpggb.Contig810	545	1	|ocpggb0_0015_E04.ab1|
ocpggb.Contig811	534	1	|ocpggb0_0015_E08.ab1|
ocpggb.Contig812	508	1	|ocpggb0_0015_E12.ab1|
ocpggb.Contig813	533	1	|ocpggb0_0015_F02.ab1|
ocpggb.Contig814	538	1	|ocpggb0_0015_F03.ab1|
ocpggb.Contig815	494	1	|ocpggb0_0015_F04.ab1|
ocpggb.Contig816	489	1	|ocpggb0_0015_F07.ab1|
ocpggb.Contig817	533	1	|ocpggb0_0015_F08.ab1|
ocpggb.Contig818	531	1	|ocpggb0_0015_F10.ab1|
ocpggb.Contig819	506	1	|ocpggb0_0015_F12.ab1|
ocpggb.Contig820	528	1	|ocpggb0_0015_G02.ab1|
ocpggb.Contig821	487	1	|ocpggb0_0015_G05.ab1|
ocpggb.Contig822	519	1	|ocpggb0_0015_G09.ab1|
ocpggb.Contig823	518	1	|ocpggb0_0015_H01.ab1|
ocpggb.Contig824	519	1	|ocpggb0_0015_H02.ab1|
ocpggb.Contig825	526	1	|ocpggb0_0015_H08.ab1|
ocpggb.Contig826	536	1	|ocpggb0_0016_A05.ab1|
ocpggb.Contig827	537	1	|ocpggb0_0016_A07.ab1|
ocpggb.Contig828	517	1	|ocpggb0_0016_A11.ab1|
ocpggb.Contig829	535	1	|ocpggb0_0016_B01.ab1|
ocpggb.Contig830	531	1	|ocpggb0_0016_B02.ab1|
ocpggb.Contig831	524	1	|ocpggb0_0016_B05.ab1|
ocpggb.Contig832	530	1	|ocpggb0_0016_B10.ab1|
ocpggb.Contig833	466	1	|ocpggb0_0016_B11.ab1|
ocpggb.Contig834	508	1	|ocpggb0_0016_B12.ab1|
ocpggb.Contig835	542	1	|ocpggb0_0016_C04.ab1|
ocpggb.Contig836	502	1	|ocpggb0_0016_C05.ab1|
ocpggb.Contig837	549	1	|ocpggb0_0016_C06.ab1|
ocpggb.Contig838	537	1	|ocpggb0_0016_C07.ab1|
ocpggb.Contig839	530	1	|ocpggb0_0016_C09.ab1|
ocpggb.Contig840	532	1	|ocpggb0_0016_C10.ab1|
ocpggb.Contig841	510	1	|ocpggb0_0016_C12.ab1|
ocpggb.Contig842	530	1	|ocpggb0_0016_D01.ab1|
ocpggb.Contig843	552	1	|ocpggb0_0016_D03.ab1|
ocpggb.Contig844	550	1	|ocpggb0_0016_D04.ab1|
ocpggb.Contig845	548	1	|ocpggb0_0016_D05.ab1|
ocpggb.Contig846	538	1	|ocpggb0_0016_D08.ab1|
ocpggb.Contig847	505	1	|ocpggb0_0016_D10.ab1|
ocpggb.Contig848	522	1	|ocpggb0_0016_D11.ab1|
ocpggb.Contig849	531	1	|ocpggb0_0016_E01.ab1|
ocpggb.Contig850	547	1	|ocpggb0_0016_E05.ab1|
ocpggb.Contig851	551	1	|ocpggb0_0016_E06.ab1|
ocpggb.Contig852	539	1	|ocpggb0_0016_E07.ab1|
ocpggb.Contig853	523	1	|ocpggb0_0016_E10.ab1|
ocpggb.Contig854	518	1	|ocpggb0_0016_E11.ab1|
ocpggb.Contig855	540	1	|ocpggb0_0016_F04.ab1|
ocpggb.Contig856	494	1	|ocpggb0_0016_F06.ab1|
ocpggb.Contig857	546	1	|ocpggb0_0016_F07.ab1|
ocpggb.Contig858	528	1	|ocpggb0_0016_F09.ab1|
ocpggb.Contig859	520	1	|ocpggb0_0016_F11.ab1|
ocpggb.Contig860	524	1	|ocpggb0_0016_G01.ab1|
ocpggb.Contig861	486	1	|ocpggb0_0016_G04.ab1|
ocpggb.Contig862	548	1	|ocpggb0_0016_G05.ab1|
ocpggb.Contig863	543	1	|ocpggb0_0016_G06.ab1|
ocpggb.Contig864	497	1	|ocpggb0_0016_G08.ab1|
ocpggb.Contig865	537	1	|ocpggb0_0016_G09.ab1|
ocpggb.Contig866	514	1	|ocpggb0_0016_G11.ab1|
ocpggb.Contig867	514	1	|ocpggb0_0016_H01.ab1|
ocpggb.Contig868	527	1	|ocpggb0_0016_H03.ab1|
ocpggb.Contig869	533	1	|ocpggb0_0016_H04.ab1|
ocpggb.Contig870	538	1	|ocpggb0_0017_A03.ab1|
ocpggb.Contig871	545	1	|ocpggb0_0017_A05.ab1|
ocpggb.Contig872	536	1	|ocpggb0_0017_A07.ab1|
ocpggb.Contig873	527	1	|ocpggb0_0017_A09.ab1|
ocpggb.Contig874	369	1	|ocpggb0_0017_A10.ab1|
ocpggb.Contig875	537	1	|ocpggb0_0017_B01.ab1|
ocpggb.Contig876	544	1	|ocpggb0_0017_B03.ab1|
ocpggb.Contig877	534	1	|ocpggb0_0017_B10.ab1|
ocpggb.Contig878	540	1	|ocpggb0_0017_C01.ab1|
ocpggb.Contig879	545	1	|ocpggb0_0017_C05.ab1|
ocpggb.Contig880	494	1	|ocpggb0_0017_C07.ab1|
ocpggb.Contig881	510	1	|ocpggb0_0017_C09.ab1|
ocpggb.Contig882	501	1	|ocpggb0_0017_C10.ab1|
ocpggb.Contig883	517	1	|ocpggb0_0017_C11.ab1|
ocpggb.Contig884	542	1	|ocpggb0_0017_D02.ab1|
ocpggb.Contig885	508	1	|ocpggb0_0017_D03.ab1|
ocpggb.Contig886	547	1	|ocpggb0_0017_D06.ab1|
ocpggb.Contig887	541	1	|ocpggb0_0017_D07.ab1|
ocpggb.Contig888	541	1	|ocpggb0_0017_D09.ab1|
ocpggb.Contig889	530	1	|ocpggb0_0017_D10.ab1|
ocpggb.Contig890	508	1	|ocpggb0_0017_D12.ab1|
ocpggb.Contig891	534	1	|ocpggb0_0017_E01.ab1|
ocpggb.Contig892	543	1	|ocpggb0_0017_E02.ab1|
ocpggb.Contig893	552	1	|ocpggb0_0017_E05.ab1|
ocpggb.Contig894	556	1	|ocpggb0_0017_E06.ab1|
ocpggb.Contig895	522	1	|ocpggb0_0017_E07.ab1|
ocpggb.Contig896	505	1	|ocpggb0_0017_E09.ab1|
ocpggb.Contig897	536	1	|ocpggb0_0017_F02.ab1|
ocpggb.Contig898	545	1	|ocpggb0_0017_F04.ab1|
ocpggb.Contig899	538	1	|ocpggb0_0017_F05.ab1|
ocpggb.Contig900	486	1	|ocpggb0_0017_F07.ab1|
ocpggb.Contig901	527	1	|ocpggb0_0017_F09.ab1|
ocpggb.Contig902	520	1	|ocpggb0_0017_F10.ab1|
ocpggb.Contig903	523	1	|ocpggb0_0017_G01.ab1|
ocpggb.Contig904	543	1	|ocpggb0_0017_G06.ab1|
ocpggb.Contig905	311	1	|ocpggb0_0017_G09.ab1|
ocpggb.Contig906	415	1	|ocpggb0_0017_G10.ab1|
ocpggb.Contig907	520	1	|ocpggb0_0017_G11.ab1|
ocpggb.Contig908	514	1	|ocpggb0_0017_G12.ab1|
ocpggb.Contig909	529	1	|ocpggb0_0017_H03.ab1|
ocpggb.Contig910	509	1	|ocpggb0_0017_H06.ab1|
ocpggb.Contig911	544	1	|ocpggb0_0018_A04.ab1|
ocpggb.Contig912	577	1	|ocpggb0_0018_A07.ab1|
ocpggb.Contig913	547	1	|ocpggb0_0018_A10.ab1|
ocpggb.Contig914	550	1	|ocpggb0_0018_A12.ab1|
ocpggb.Contig915	576	1	|ocpggb0_0018_B01.ab1|
ocpggb.Contig916	552	1	|ocpggb0_0018_B04.ab1|
ocpggb.Contig917	560	1	|ocpggb0_0018_B07.ab1|
ocpggb.Contig918	380	1	|ocpggb0_0018_B08.ab1|
ocpggb.Contig919	554	1	|ocpggb0_0018_B12.ab1|
ocpggb.Contig920	562	1	|ocpggb0_0018_C01.ab1|
ocpggb.Contig921	573	1	|ocpggb0_0018_C04.ab1|
ocpggb.Contig922	579	1	|ocpggb0_0018_C05.ab1|
ocpggb.Contig923	542	1	|ocpggb0_0018_C06.ab1|
ocpggb.Contig924	542	1	|ocpggb0_0018_C07.ab1|
ocpggb.Contig925	536	1	|ocpggb0_0018_C08.ab1|
ocpggb.Contig926	501	1	|ocpggb0_0018_C09.ab1|
ocpggb.Contig927	589	1	|ocpggb0_0018_D04.ab1|
ocpggb.Contig928	561	1	|ocpggb0_0018_D06.ab1|
ocpggb.Contig929	542	1	|ocpggb0_0018_D08.ab1|
ocpggb.Contig930	549	1	|ocpggb0_0018_D09.ab1|
ocpggb.Contig931	554	1	|ocpggb0_0018_D10.ab1|
ocpggb.Contig932	531	1	|ocpggb0_0018_D11.ab1|
ocpggb.Contig933	563	1	|ocpggb0_0018_E01.ab1|
ocpggb.Contig934	522	1	|ocpggb0_0018_E03.ab1|
ocpggb.Contig935	533	1	|ocpggb0_0018_E04.ab1|
ocpggb.Contig936	491	1	|ocpggb0_0018_E06.ab1|
ocpggb.Contig937	530	1	|ocpggb0_0018_E08.ab1|
ocpggb.Contig938	573	1	|ocpggb0_0018_E09.ab1|
ocpggb.Contig939	539	1	|ocpggb0_0018_E10.ab1|
ocpggb.Contig940	510	1	|ocpggb0_0018_E11.ab1|
ocpggb.Contig941	496	1	|ocpggb0_0018_E12.ab1|
ocpggb.Contig942	552	1	|ocpggb0_0018_F01.ab1|
ocpggb.Contig943	523	1	|ocpggb0_0018_F06.ab1|
ocpggb.Contig944	495	1	|ocpggb0_0018_F10.ab1|
ocpggb.Contig945	528	1	|ocpggb0_0018_F12.ab1|
ocpggb.Contig946	533	1	|ocpggb0_0018_G01.ab1|
ocpggb.Contig947	530	1	|ocpggb0_0018_G02.ab1|
ocpggb.Contig948	532	1	|ocpggb0_0018_G06.ab1|
ocpggb.Contig949	546	1	|ocpggb0_0018_G07.ab1|
ocpggb.Contig950	522	1	|ocpggb0_0018_G09.ab1|
ocpggb.Contig951	554	1	|ocpggb0_0018_H05.ab1|
ocpggb.Contig952	554	1	|ocpggb0_0018_H09.ab1|
ocpggb.Contig953	521	1	|ocpggb0_0018_H12.ab1|
ocpggb.Contig954	524	1	|ocpggb0_0019_A01.ab1|
ocpggb.Contig955	465	1	|ocpggb0_0019_A02.ab1|
ocpggb.Contig956	563	1	|ocpggb0_0019_A03.ab1|
ocpggb.Contig957	524	1	|ocpggb0_0019_A06.ab1|
ocpggb.Contig958	579	1	|ocpggb0_0019_A08.ab1|
ocpggb.Contig959	512	1	|ocpggb0_0019_A09.ab1|
ocpggb.Contig960	555	1	|ocpggb0_0019_A10.ab1|
ocpggb.Contig961	471	1	|ocpggb0_0019_A11.ab1|
ocpggb.Contig962	553	1	|ocpggb0_0019_B01.ab1|
ocpggb.Contig963	565	1	|ocpggb0_0019_B05.ab1|
ocpggb.Contig964	472	1	|ocpggb0_0019_B10.ab1|
ocpggb.Contig965	523	1	|ocpggb0_0019_B12.ab1|
ocpggb.Contig966	565	1	|ocpggb0_0019_C02.ab1|
ocpggb.Contig967	569	1	|ocpggb0_0019_C03.ab1|
ocpggb.Contig968	514	1	|ocpggb0_0019_C04.ab1|
ocpggb.Contig969	563	1	|ocpggb0_0019_C05.ab1|
ocpggb.Contig970	571	1	|ocpggb0_0019_C08.ab1|
ocpggb.Contig971	491	1	|ocpggb0_0019_C10.ab1|
ocpggb.Contig972	528	1	|ocpggb0_0019_C11.ab1|
ocpggb.Contig973	511	1	|ocpggb0_0019_C12.ab1|
ocpggb.Contig974	559	1	|ocpggb0_0019_D02.ab1|
ocpggb.Contig975	578	1	|ocpggb0_0019_D04.ab1|
ocpggb.Contig976	427	1	|ocpggb0_0019_D07.ab1|
ocpggb.Contig977	581	1	|ocpggb0_0019_D08.ab1|
ocpggb.Contig978	489	1	|ocpggb0_0019_D10.ab1|
ocpggb.Contig979	565	1	|ocpggb0_0019_D11.ab1|
ocpggb.Contig980	576	1	|ocpggb0_0019_E02.ab1|
ocpggb.Contig981	547	1	|ocpggb0_0019_E04.ab1|
ocpggb.Contig982	548	1	|ocpggb0_0019_E05.ab1|
ocpggb.Contig983	547	1	|ocpggb0_0019_E06.ab1|
ocpggb.Contig984	589	1	|ocpggb0_0019_E07.ab1|
ocpggb.Contig985	565	1	|ocpggb0_0019_E10.ab1|
ocpggb.Contig986	566	1	|ocpggb0_0019_E11.ab1|
ocpggb.Contig987	559	1	|ocpggb0_0019_E12.ab1|
ocpggb.Contig988	574	1	|ocpggb0_0019_F01.ab1|
ocpggb.Contig989	561	1	|ocpggb0_0019_F06.ab1|
ocpggb.Contig990	534	1	|ocpggb0_0019_F07.ab1|
ocpggb.Contig991	575	1	|ocpggb0_0019_F08.ab1|
ocpggb.Contig992	535	1	|ocpggb0_0019_F11.ab1|
ocpggb.Contig993	564	1	|ocpggb0_0019_G01.ab1|
ocpggb.Contig994	497	1	|ocpggb0_0019_G03.ab1|
ocpggb.Contig995	539	1	|ocpggb0_0019_G04.ab1|
ocpggb.Contig996	510	1	|ocpggb0_0019_G11.ab1|
ocpggb.Contig997	519	1	|ocpggb0_0019_G12.ab1|
ocpggb.Contig998	560	1	|ocpggb0_0019_H04.ab1|
ocpggb.Contig999	580	1	|ocpggb0_0019_H06.ab1|
ocpggb.Contig1000	572	1	|ocpggb0_0019_H07.ab1|
ocpggb.Contig1001	567	1	|ocpggb0_0019_H09.ab1|
ocpggb.Contig1002	519	1	|ocpggb0_0021_A02.ab1|
ocpggb.Contig1003	538	1	|ocpggb0_0021_A07.ab1|
ocpggb.Contig1004	521	1	|ocpggb0_0021_A09.ab1|
ocpggb.Contig1005	536	1	|ocpggb0_0021_B02.ab1|
ocpggb.Contig1006	531	1	|ocpggb0_0021_B10.ab1|
ocpggb.Contig1007	527	1	|ocpggb0_0021_B11.ab1|
ocpggb.Contig1008	501	1	|ocpggb0_0021_B12.ab1|
ocpggb.Contig1009	483	1	|ocpggb0_0021_C02.ab1|
ocpggb.Contig1010	543	1	|ocpggb0_0021_C03.ab1|
ocpggb.Contig1011	533	1	|ocpggb0_0021_C04.ab1|
ocpggb.Contig1012	521	1	|ocpggb0_0021_C08.ab1|
ocpggb.Contig1013	465	1	|ocpggb0_0021_C11.ab1|
ocpggb.Contig1014	527	1	|ocpggb0_0021_C12.ab1|
ocpggb.Contig1015	546	1	|ocpggb0_0021_D03.ab1|
ocpggb.Contig1016	530	1	|ocpggb0_0021_D04.ab1|
ocpggb.Contig1017	528	1	|ocpggb0_0021_D06.ab1|
ocpggb.Contig1018	411	1	|ocpggb0_0021_D07.ab1|
ocpggb.Contig1019	526	1	|ocpggb0_0021_D11.ab1|
ocpggb.Contig1020	521	1	|ocpggb0_0021_E01.ab1|
ocpggb.Contig1021	467	1	|ocpggb0_0021_E07.ab1|
ocpggb.Contig1022	513	1	|ocpggb0_0021_F01.ab1|
ocpggb.Contig1023	491	1	|ocpggb0_0021_F12.ab1|
ocpggb.Contig1024	523	1	|ocpggb0_0021_G02.ab1|
ocpggb.Contig1025	535	1	|ocpggb0_0021_G04.ab1|
ocpggb.Contig1026	525	1	|ocpggb0_0021_G06.ab1|
ocpggb.Contig1027	530	1	|ocpggb0_0021_G08.ab1|
ocpggb.Contig1028	523	1	|ocpggb0_0021_G10.ab1|
ocpggb.Contig1029	476	1	|ocpggb0_0021_G11.ab1|
ocpggb.Contig1030	493	1	|ocpggb0_0021_G12.ab1|
ocpggb.Contig1031	525	1	|ocpggb0_0021_H02.ab1|
ocpggb.Contig1032	529	1	|ocpggb0_0021_H04.ab1|
ocpggb.Contig1033	515	1	|ocpggb0_0021_H05.ab1|
ocpggb.Contig1034	535	1	|ocpggb0_0021_H06.ab1|
ocpggb.Contig1035	478	1	|ocpggb0_0021_H07.ab1|
ocpggb.Contig1036	483	1	|ocpggb0_0021_H10.ab1|
ocpggb.Contig1037	547	1	|ocpggb0_0022_A03.ab1|
ocpggb.Contig1038	562	1	|ocpggb0_0022_A04.ab1|
ocpggb.Contig1039	562	1	|ocpggb0_0022_A05.ab1|
ocpggb.Contig1040	525	1	|ocpggb0_0022_A06.ab1|
ocpggb.Contig1041	546	1	|ocpggb0_0022_A08.ab1|
ocpggb.Contig1042	585	1	|ocpggb0_0022_B01.ab1|
ocpggb.Contig1043	559	1	|ocpggb0_0022_B09.ab1|
ocpggb.Contig1044	532	1	|ocpggb0_0022_B10.ab1|
ocpggb.Contig1045	501	1	|ocpggb0_0022_B12.ab1|
ocpggb.Contig1046	492	1	|ocpggb0_0022_C01.ab1|
ocpggb.Contig1047	506	1	|ocpggb0_0022_C04.ab1|
ocpggb.Contig1048	557	1	|ocpggb0_0022_C05.ab1|
ocpggb.Contig1049	442	1	|ocpggb0_0022_C06.ab1|
ocpggb.Contig1050	486	1	|ocpggb0_0022_C08.ab1|
ocpggb.Contig1051	506	1	|ocpggb0_0022_C11.ab1|
ocpggb.Contig1052	515	1	|ocpggb0_0022_D03.ab1|
ocpggb.Contig1053	553	1	|ocpggb0_0022_D08.ab1|
ocpggb.Contig1054	531	1	|ocpggb0_0022_D12.ab1|
ocpggb.Contig1055	560	1	|ocpggb0_0022_E01.ab1|
ocpggb.Contig1056	470	1	|ocpggb0_0022_E03.ab1|
ocpggb.Contig1057	461	1	|ocpggb0_0022_E04.ab1|
ocpggb.Contig1058	480	1	|ocpggb0_0022_E05.ab1|
ocpggb.Contig1059	537	1	|ocpggb0_0022_F02.ab1|
ocpggb.Contig1060	522	1	|ocpggb0_0022_F08.ab1|
ocpggb.Contig1061	566	1	|ocpggb0_0022_F09.ab1|
ocpggb.Contig1062	448	1	|ocpggb0_0022_F12.ab1|
ocpggb.Contig1063	523	1	|ocpggb0_0022_G01.ab1|
ocpggb.Contig1064	486	1	|ocpggb0_0022_G04.ab1|
ocpggb.Contig1065	557	1	|ocpggb0_0022_G05.ab1|
ocpggb.Contig1066	477	1	|ocpggb0_0022_G08.ab1|
ocpggb.Contig1067	524	1	|ocpggb0_0022_G12.ab1|
ocpggb.Contig1068	526	1	|ocpggb0_0022_H04.ab1|
ocpggb.Contig1069	534	1	|ocpggb0_0022_H08.ab1|
ocpggb.Contig1070	529	1	|ocpggb0_0022_H10.ab1|
ocpggb.Contig1071	532	1	|ocpggb0_0022_H11.ab1|
ocpggb.Contig1072	507	1	|ocpggb0_0023_A02.ab1|
ocpggb.Contig1073	552	1	|ocpggb0_0023_A05.ab1|
ocpggb.Contig1074	551	1	|ocpggb0_0023_A06.ab1|
ocpggb.Contig1075	530	1	|ocpggb0_0023_A07.ab1|
ocpggb.Contig1076	261	1	|ocpggb0_0023_A08.ab1|
ocpggb.Contig1077	527	1	|ocpggb0_0023_A09.ab1|
ocpggb.Contig1078	490	1	|ocpggb0_0023_A10.ab1|
ocpggb.Contig1079	537	1	|ocpggb0_0023_A11.ab1|
ocpggb.Contig1080	549	1	|ocpggb0_0023_B02.ab1|
ocpggb.Contig1081	537	1	|ocpggb0_0023_B10.ab1|
ocpggb.Contig1082	544	1	|ocpggb0_0023_C01.ab1|
ocpggb.Contig1083	552	1	|ocpggb0_0023_C02.ab1|
ocpggb.Contig1084	541	1	|ocpggb0_0023_C04.ab1|
ocpggb.Contig1085	521	1	|ocpggb0_0023_C05.ab1|
ocpggb.Contig1086	563	1	|ocpggb0_0023_C07.ab1|
ocpggb.Contig1087	507	1	|ocpggb0_0023_C08.ab1|
ocpggb.Contig1088	532	1	|ocpggb0_0023_C11.ab1|
ocpggb.Contig1089	558	1	|ocpggb0_0023_C12.ab1|
ocpggb.Contig1090	550	1	|ocpggb0_0023_D06.ab1|
ocpggb.Contig1091	481	1	|ocpggb0_0023_D12.ab1|
ocpggb.Contig1092	595	1	|ocpggb0_0023_E02.ab1|
ocpggb.Contig1093	522	1	|ocpggb0_0023_E03.ab1|
ocpggb.Contig1094	552	1	|ocpggb0_0023_E05.ab1|
ocpggb.Contig1095	527	1	|ocpggb0_0023_E06.ab1|
ocpggb.Contig1096	550	1	|ocpggb0_0023_E07.ab1|
ocpggb.Contig1097	534	1	|ocpggb0_0023_E11.ab1|
ocpggb.Contig1098	503	1	|ocpggb0_0023_E12.ab1|
ocpggb.Contig1099	523	1	|ocpggb0_0023_F01.ab1|
ocpggb.Contig1100	557	1	|ocpggb0_0023_F02.ab1|
ocpggb.Contig1101	511	1	|ocpggb0_0023_F05.ab1|
ocpggb.Contig1102	537	1	|ocpggb0_0023_F08.ab1|
ocpggb.Contig1103	526	1	|ocpggb0_0023_F10.ab1|
ocpggb.Contig1104	456	1	|ocpggb0_0023_F12.ab1|
ocpggb.Contig1105	527	1	|ocpggb0_0023_G01.ab1|
ocpggb.Contig1106	565	1	|ocpggb0_0023_G02.ab1|
ocpggb.Contig1107	556	1	|ocpggb0_0023_G03.ab1|
ocpggb.Contig1108	515	1	|ocpggb0_0023_G04.ab1|
ocpggb.Contig1109	529	1	|ocpggb0_0023_G09.ab1|
ocpggb.Contig1110	513	1	|ocpggb0_0023_G10.ab1|
ocpggb.Contig1111	569	1	|ocpggb0_0023_H02.ab1|
ocpggb.Contig1112	521	1	|ocpggb0_0023_H06.ab1|
ocpggb.Contig1113	549	1	|ocpggb0_0023_H07.ab1|
ocpggb.Contig1114	541	1	|ocpggb0_0023_H08.ab1|
ocpggb.Contig1115	508	1	|ocpggb0_0023_H09.ab1|
ocpggb.Contig1116	542	1	|ocpggb0_0023_H11.ab1|
ocpggb.Contig1117	560	1	|ocpggb0_0024_A03.ab1|
ocpggb.Contig1118	556	1	|ocpggb0_0024_A05.ab1|
ocpggb.Contig1119	483	1	|ocpggb0_0024_A09.ab1|
ocpggb.Contig1120	567	1	|ocpggb0_0024_A10.ab1|
ocpggb.Contig1121	513	1	|ocpggb0_0024_A12.ab1|
ocpggb.Contig1122	512	1	|ocpggb0_0024_B05.ab1|
ocpggb.Contig1123	530	1	|ocpggb0_0024_B08.ab1|
ocpggb.Contig1124	500	1	|ocpggb0_0024_B12.ab1|
ocpggb.Contig1125	567	1	|ocpggb0_0024_C01.ab1|
ocpggb.Contig1126	554	1	|ocpggb0_0024_C02.ab1|
ocpggb.Contig1127	552	1	|ocpggb0_0024_C03.ab1|
ocpggb.Contig1128	562	1	|ocpggb0_0024_C06.ab1|
ocpggb.Contig1129	510	1	|ocpggb0_0024_C09.ab1|
ocpggb.Contig1130	547	1	|ocpggb0_0024_C11.ab1|
ocpggb.Contig1131	551	1	|ocpggb0_0024_D02.ab1|
ocpggb.Contig1132	549	1	|ocpggb0_0024_D04.ab1|
ocpggb.Contig1133	525	1	|ocpggb0_0024_D06.ab1|
ocpggb.Contig1134	572	1	|ocpggb0_0024_D07.ab1|
ocpggb.Contig1135	574	1	|ocpggb0_0024_D08.ab1|
ocpggb.Contig1136	569	1	|ocpggb0_0024_D09.ab1|
ocpggb.Contig1137	546	1	|ocpggb0_0024_D10.ab1|
ocpggb.Contig1138	542	1	|ocpggb0_0024_D11.ab1|
ocpggb.Contig1139	534	1	|ocpggb0_0024_D12.ab1|
ocpggb.Contig1140	570	1	|ocpggb0_0024_E01.ab1|
ocpggb.Contig1141	526	1	|ocpggb0_0024_E02.ab1|
ocpggb.Contig1142	563	1	|ocpggb0_0024_E05.ab1|
ocpggb.Contig1143	564	1	|ocpggb0_0024_E06.ab1|
ocpggb.Contig1144	524	1	|ocpggb0_0024_E08.ab1|
ocpggb.Contig1145	517	1	|ocpggb0_0024_E10.ab1|
ocpggb.Contig1146	539	1	|ocpggb0_0024_E11.ab1|
ocpggb.Contig1147	556	1	|ocpggb0_0024_F02.ab1|
ocpggb.Contig1148	545	1	|ocpggb0_0024_F05.ab1|
ocpggb.Contig1149	537	1	|ocpggb0_0024_F09.ab1|
ocpggb.Contig1150	578	1	|ocpggb0_0024_F10.ab1|
ocpggb.Contig1151	547	1	|ocpggb0_0024_F11.ab1|
ocpggb.Contig1152	545	1	|ocpggb0_0024_G05.ab1|
ocpggb.Contig1153	515	1	|ocpggb0_0024_G08.ab1|
ocpggb.Contig1154	552	1	|ocpggb0_0024_G12.ab1|
ocpggb.Contig1155	558	1	|ocpggb0_0024_H01.ab1|
ocpggb.Contig1156	474	1	|ocpggb0_0024_H02.ab1|
ocpggb.Contig1157	477	1	|ocpggb0_0024_H03.ab1|
ocpggb.Contig1158	535	1	|ocpggb0_0024_H04.ab1|
ocpggb.Contig1159	561	1	|ocpggb0_0024_H06.ab1|
ocpggb.Contig1160	553	1	|ocpggb0_0024_H08.ab1|
ocpggb.Contig1161	528	1	|ocpggb0_0024_H09.ab1|
ocpggb.Contig1162	552	1	|ocpggb0_0024_H10.ab1|
ocpggb.Contig1163	555	1	|ocpggb0_0024_H11.ab1|
ocpggb.Contig1164	541	1	|ocpggb0_0024_H12.ab1|
ocpggb.Contig1165	504	1	|ocpggb0_0025_A01.ab1|
ocpggb.Contig1166	551	1	|ocpggb0_0025_A02.ab1|
ocpggb.Contig1167	545	1	|ocpggb0_0025_A05.ab1|
ocpggb.Contig1168	544	1	|ocpggb0_0025_A07.ab1|
ocpggb.Contig1169	549	1	|ocpggb0_0025_A08.ab1|
ocpggb.Contig1170	550	1	|ocpggb0_0025_B01.ab1|
ocpggb.Contig1171	489	1	|ocpggb0_0025_B03.ab1|
ocpggb.Contig1172	423	1	|ocpggb0_0025_B04.ab1|
ocpggb.Contig1173	554	1	|ocpggb0_0025_B10.ab1|
ocpggb.Contig1174	516	1	|ocpggb0_0025_B12.ab1|
ocpggb.Contig1175	463	1	|ocpggb0_0025_C06.ab1|
ocpggb.Contig1176	529	1	|ocpggb0_0025_C08.ab1|
ocpggb.Contig1177	533	1	|ocpggb0_0025_C09.ab1|
ocpggb.Contig1178	500	1	|ocpggb0_0025_C10.ab1|
ocpggb.Contig1179	559	1	|ocpggb0_0025_D06.ab1|
ocpggb.Contig1180	545	1	|ocpggb0_0025_D08.ab1|
ocpggb.Contig1181	534	1	|ocpggb0_0025_D09.ab1|
ocpggb.Contig1182	525	1	|ocpggb0_0025_D12.ab1|
ocpggb.Contig1183	553	1	|ocpggb0_0025_E01.ab1|
ocpggb.Contig1184	473	1	|ocpggb0_0025_E03.ab1|
ocpggb.Contig1185	489	1	|ocpggb0_0025_E04.ab1|
ocpggb.Contig1186	429	1	|ocpggb0_0025_E05.ab1|
ocpggb.Contig1187	519	1	|ocpggb0_0025_E06.ab1|
ocpggb.Contig1188	418	1	|ocpggb0_0025_E08.ab1|
ocpggb.Contig1189	551	1	|ocpggb0_0025_F10.ab1|
ocpggb.Contig1190	472	1	|ocpggb0_0025_F11.ab1|
ocpggb.Contig1191	509	1	|ocpggb0_0025_F12.ab1|
ocpggb.Contig1192	517	1	|ocpggb0_0025_G03.ab1|
ocpggb.Contig1193	524	1	|ocpggb0_0025_G04.ab1|
ocpggb.Contig1194	565	1	|ocpggb0_0025_G05.ab1|
ocpggb.Contig1195	383	1	|ocpggb0_0025_G07.ab1|
ocpggb.Contig1196	365	1	|ocpggb0_0025_G08.ab1|
ocpggb.Contig1197	496	1	|ocpggb0_0025_G11.ab1|
ocpggb.Contig1198	541	1	|ocpggb0_0025_G12.ab1|
ocpggb.Contig1199	529	1	|ocpggb0_0025_H01.ab1|
ocpggb.Contig1200	588	1	|ocpggb0_0025_H03.ab1|
ocpggb.Contig1201	440	1	|ocpggb0_0025_H07.ab1|
ocpggb.Contig1202	559	1	|ocpggb0_0025_H09.ab1|
ocpggb.Contig1203	511	1	|ocpggb0_0025_H11.ab1|
ocpggb.Contig1204	521	1	|ocpggb0_0026_A06.ab1|
ocpggb.Contig1205	538	1	|ocpggb0_0026_A08.ab1|
ocpggb.Contig1206	511	1	|ocpggb0_0026_A12.ab1|
ocpggb.Contig1207	539	1	|ocpggb0_0026_B01.ab1|
ocpggb.Contig1208	541	1	|ocpggb0_0026_B04.ab1|
ocpggb.Contig1209	550	1	|ocpggb0_0026_B05.ab1|
ocpggb.Contig1210	541	1	|ocpggb0_0026_B06.ab1|
ocpggb.Contig1211	540	1	|ocpggb0_0026_B10.ab1|
ocpggb.Contig1212	546	1	|ocpggb0_0026_C03.ab1|
ocpggb.Contig1213	548	1	|ocpggb0_0026_C04.ab1|
ocpggb.Contig1214	554	1	|ocpggb0_0026_C05.ab1|
ocpggb.Contig1215	541	1	|ocpggb0_0026_C08.ab1|
ocpggb.Contig1216	511	1	|ocpggb0_0026_C09.ab1|
ocpggb.Contig1217	540	1	|ocpggb0_0026_C10.ab1|
ocpggb.Contig1218	516	1	|ocpggb0_0026_C12.ab1|
ocpggb.Contig1219	556	1	|ocpggb0_0026_D05.ab1|
ocpggb.Contig1220	552	1	|ocpggb0_0026_D06.ab1|
ocpggb.Contig1221	544	1	|ocpggb0_0026_D09.ab1|
ocpggb.Contig1222	536	1	|ocpggb0_0026_D10.ab1|
ocpggb.Contig1223	517	1	|ocpggb0_0026_D12.ab1|
ocpggb.Contig1224	537	1	|ocpggb0_0026_E01.ab1|
ocpggb.Contig1225	541	1	|ocpggb0_0026_E04.ab1|
ocpggb.Contig1226	547	1	|ocpggb0_0026_E08.ab1|
ocpggb.Contig1227	522	1	|ocpggb0_0026_E11.ab1|
ocpggb.Contig1228	513	1	|ocpggb0_0026_F04.ab1|
ocpggb.Contig1229	536	1	|ocpggb0_0026_F08.ab1|
ocpggb.Contig1230	530	1	|ocpggb0_0026_F11.ab1|
ocpggb.Contig1231	520	1	|ocpggb0_0026_F12.ab1|
ocpggb.Contig1232	531	1	|ocpggb0_0026_G05.ab1|
ocpggb.Contig1233	548	1	|ocpggb0_0026_G06.ab1|
ocpggb.Contig1234	526	1	|ocpggb0_0026_G08.ab1|
ocpggb.Contig1235	540	1	|ocpggb0_0026_G09.ab1|
ocpggb.Contig1236	527	1	|ocpggb0_0026_G11.ab1|
ocpggb.Contig1237	534	1	|ocpggb0_0026_H03.ab1|
ocpggb.Contig1238	534	1	|ocpggb0_0026_H05.ab1|
ocpggb.Contig1239	510	1	|ocpggb0_0026_H07.ab1|
ocpggb.Contig1240	532	1	|ocpggb0_0026_H08.ab1|
ocpggb.Contig1241	513	1	|ocpggb0_0026_H11.ab1|
ocpggb.Contig1242	505	1	|ocpggb0_0027_A01.ab1|
ocpggb.Contig1243	549	1	|ocpggb0_0027_A07.ab1|
ocpggb.Contig1244	568	1	|ocpggb0_0027_A09.ab1|
ocpggb.Contig1245	532	1	|ocpggb0_0027_A10.ab1|
ocpggb.Contig1246	547	1	|ocpggb0_0027_A12.ab1|
ocpggb.Contig1247	562	1	|ocpggb0_0027_B01.ab1|
ocpggb.Contig1248	531	1	|ocpggb0_0027_B06.ab1|
ocpggb.Contig1249	518	1	|ocpggb0_0027_B07.ab1|
ocpggb.Contig1250	460	1	|ocpggb0_0027_B08.ab1|
ocpggb.Contig1251	534	1	|ocpggb0_0027_B09.ab1|
ocpggb.Contig1252	525	1	|ocpggb0_0027_B12.ab1|
ocpggb.Contig1253	538	1	|ocpggb0_0027_C11.ab1|
ocpggb.Contig1254	505	1	|ocpggb0_0027_D02.ab1|
ocpggb.Contig1255	526	1	|ocpggb0_0027_D04.ab1|
ocpggb.Contig1256	572	1	|ocpggb0_0027_D05.ab1|
ocpggb.Contig1257	566	1	|ocpggb0_0027_D10.ab1|
ocpggb.Contig1258	562	1	|ocpggb0_0027_E08.ab1|
ocpggb.Contig1259	515	1	|ocpggb0_0027_E12.ab1|
ocpggb.Contig1260	565	1	|ocpggb0_0027_F01.ab1|
ocpggb.Contig1261	542	1	|ocpggb0_0027_F02.ab1|
ocpggb.Contig1262	548	1	|ocpggb0_0027_F03.ab1|
ocpggb.Contig1263	573	1	|ocpggb0_0027_F04.ab1|
ocpggb.Contig1264	535	1	|ocpggb0_0027_F05.ab1|
ocpggb.Contig1265	568	1	|ocpggb0_0027_F07.ab1|
ocpggb.Contig1266	559	1	|ocpggb0_0027_F08.ab1|
ocpggb.Contig1267	539	1	|ocpggb0_0027_F09.ab1|
ocpggb.Contig1268	561	1	|ocpggb0_0027_F11.ab1|
ocpggb.Contig1269	536	1	|ocpggb0_0027_F12.ab1|
ocpggb.Contig1270	521	1	|ocpggb0_0027_G07.ab1|
ocpggb.Contig1271	515	1	|ocpggb0_0027_G10.ab1|
ocpggb.Contig1272	516	1	|ocpggb0_0027_G12.ab1|
ocpggb.Contig1273	467	1	|ocpggb0_0027_H04.ab1|
ocpggb.Contig1274	480	1	|ocpggb0_0027_H05.ab1|
ocpggb.Contig1275	558	1	|ocpggb0_0027_H06.ab1|
ocpggb.Contig1276	489	1	|ocpggb0_0027_H07.ab1|
ocpggb.Contig1277	426	1	|ocpggb0_0027_H09.ab1|
ocpggb.Contig1278	445	1	|ocpggb0_0028_A01.ab1|
ocpggb.Contig1279	548	1	|ocpggb0_0028_A05.ab1|
ocpggb.Contig1280	505	1	|ocpggb0_0028_A07.ab1|
ocpggb.Contig1281	548	1	|ocpggb0_0028_A08.ab1|
ocpggb.Contig1282	561	1	|ocpggb0_0028_B01.ab1|
ocpggb.Contig1283	527	1	|ocpggb0_0028_B03.ab1|
ocpggb.Contig1284	320	1	|ocpggb0_0028_B07.ab1|
ocpggb.Contig1285	560	1	|ocpggb0_0028_B09.ab1|
ocpggb.Contig1286	539	1	|ocpggb0_0028_B10.ab1|
ocpggb.Contig1287	551	1	|ocpggb0_0028_C01.ab1|
ocpggb.Contig1288	573	1	|ocpggb0_0028_C03.ab1|
ocpggb.Contig1289	502	1	|ocpggb0_0028_C04.ab1|
ocpggb.Contig1290	353	1	|ocpggb0_0028_C07.ab1|
ocpggb.Contig1291	524	1	|ocpggb0_0028_D02.ab1|
ocpggb.Contig1292	598	1	|ocpggb0_0028_D03.ab1|
ocpggb.Contig1293	207	1	|ocpggb0_0028_D05.ab1|
ocpggb.Contig1294	539	1	|ocpggb0_0028_D06.ab1|
ocpggb.Contig1295	414	1	|ocpggb0_0028_D07.ab1|
ocpggb.Contig1296	481	1	|ocpggb0_0028_D10.ab1|
ocpggb.Contig1297	501	1	|ocpggb0_0028_D11.ab1|
ocpggb.Contig1298	466	1	|ocpggb0_0028_E05.ab1|
ocpggb.Contig1299	489	1	|ocpggb0_0028_E07.ab1|
ocpggb.Contig1300	487	1	|ocpggb0_0028_E08.ab1|
ocpggb.Contig1301	513	1	|ocpggb0_0028_E10.ab1|
ocpggb.Contig1302	539	1	|ocpggb0_0028_F10.ab1|
ocpggb.Contig1303	485	1	|ocpggb0_0028_F11.ab1|
ocpggb.Contig1304	485	1	|ocpggb0_0028_F12.ab1|
ocpggb.Contig1305	503	1	|ocpggb0_0028_G08.ab1|
ocpggb.Contig1306	489	1	|ocpggb0_0028_G09.ab1|
ocpggb.Contig1307	508	1	|ocpggb0_0028_G11.ab1|
ocpggb.Contig1308	504	1	|ocpggb0_0028_H02.ab1|
ocpggb.Contig1309	586	1	|ocpggb0_0028_H04.ab1|
ocpggb.Contig1310	514	1	|ocpggb0_0028_H06.ab1|
ocpggb.Contig1311	525	1	|ocpggb0_0028_H11.ab1|
ocpggb.Contig1312	505	1	|ocpggb0_0029_A02.ab1|
ocpggb.Contig1313	521	1	|ocpggb0_0029_A05.ab1|
ocpggb.Contig1314	407	1	|ocpggb0_0029_A06.ab1|
ocpggb.Contig1315	502	1	|ocpggb0_0029_A07.ab1|
ocpggb.Contig1316	526	1	|ocpggb0_0029_B02.ab1|
ocpggb.Contig1317	534	1	|ocpggb0_0029_B05.ab1|
ocpggb.Contig1318	466	1	|ocpggb0_0029_B06.ab1|
ocpggb.Contig1319	237	1	|ocpggb0_0029_B08.ab1|
ocpggb.Contig1320	521	1	|ocpggb0_0029_B09.ab1|
ocpggb.Contig1321	503	1	|ocpggb0_0029_B10.ab1|
ocpggb.Contig1322	556	1	|ocpggb0_0029_B12.ab1|
ocpggb.Contig1323	519	1	|ocpggb0_0029_C01.ab1|
ocpggb.Contig1324	556	1	|ocpggb0_0029_C02.ab1|
ocpggb.Contig1325	525	1	|ocpggb0_0029_C05.ab1|
ocpggb.Contig1326	505	1	|ocpggb0_0029_C10.ab1|
ocpggb.Contig1327	506	1	|ocpggb0_0029_C12.ab1|
ocpggb.Contig1328	481	1	|ocpggb0_0029_D01.ab1|
ocpggb.Contig1329	321	1	|ocpggb0_0029_D05.ab1|
ocpggb.Contig1330	566	1	|ocpggb0_0029_D06.ab1|
ocpggb.Contig1331	531	1	|ocpggb0_0029_D08.ab1|
ocpggb.Contig1332	485	1	|ocpggb0_0029_D09.ab1|
ocpggb.Contig1333	454	1	|ocpggb0_0029_D10.ab1|
ocpggb.Contig1334	537	1	|ocpggb0_0029_D12.ab1|
ocpggb.Contig1335	589	1	|ocpggb0_0029_E01.ab1|
ocpggb.Contig1336	501	1	|ocpggb0_0029_E09.ab1|
ocpggb.Contig1337	540	1	|ocpggb0_0029_E10.ab1|
ocpggb.Contig1338	505	1	|ocpggb0_0029_E12.ab1|
ocpggb.Contig1339	545	1	|ocpggb0_0029_F02.ab1|
ocpggb.Contig1340	533	1	|ocpggb0_0029_F03.ab1|
ocpggb.Contig1341	541	1	|ocpggb0_0029_F04.ab1|
ocpggb.Contig1342	542	1	|ocpggb0_0029_F09.ab1|
ocpggb.Contig1343	536	1	|ocpggb0_0029_F10.ab1|
ocpggb.Contig1344	544	1	|ocpggb0_0029_G01.ab1|
ocpggb.Contig1345	542	1	|ocpggb0_0029_G11.ab1|
ocpggb.Contig1346	531	1	|ocpggb0_0029_H01.ab1|
ocpggb.Contig1347	522	1	|ocpggb0_0029_H03.ab1|
ocpggb.Contig1348	546	1	|ocpggb0_0029_H04.ab1|
ocpggb.Contig1349	518	1	|ocpggb0_0029_H08.ab1|
ocpggb.Contig1350	455	1	|ocpggb0_0029_H10.ab1|
ocpggb.Contig1351	532	1	|ocpggb0_0029_H11.ab1|
ocpggb.Contig1352	536	1	|ocpggb0_0030_A03.ab1|
ocpggb.Contig1353	543	1	|ocpggb0_0030_A06.ab1|
ocpggb.Contig1354	540	1	|ocpggb0_0030_A08.ab1|
ocpggb.Contig1355	537	1	|ocpggb0_0030_A09.ab1|
ocpggb.Contig1356	538	1	|ocpggb0_0030_A10.ab1|
ocpggb.Contig1357	542	1	|ocpggb0_0030_B01.ab1|
ocpggb.Contig1358	540	1	|ocpggb0_0030_B02.ab1|
ocpggb.Contig1359	542	1	|ocpggb0_0030_B07.ab1|
ocpggb.Contig1360	542	1	|ocpggb0_0030_B08.ab1|
ocpggb.Contig1361	539	1	|ocpggb0_0030_B09.ab1|
ocpggb.Contig1362	543	1	|ocpggb0_0030_C01.ab1|
ocpggb.Contig1363	533	1	|ocpggb0_0030_C02.ab1|
ocpggb.Contig1364	549	1	|ocpggb0_0030_C03.ab1|
ocpggb.Contig1365	548	1	|ocpggb0_0030_C04.ab1|
ocpggb.Contig1366	549	1	|ocpggb0_0030_C06.ab1|
ocpggb.Contig1367	544	1	|ocpggb0_0030_C07.ab1|
ocpggb.Contig1368	518	1	|ocpggb0_0030_C12.ab1|
ocpggb.Contig1369	538	1	|ocpggb0_0030_D01.ab1|
ocpggb.Contig1370	555	1	|ocpggb0_0030_D04.ab1|
ocpggb.Contig1371	518	1	|ocpggb0_0030_D05.ab1|
ocpggb.Contig1372	550	1	|ocpggb0_0030_D06.ab1|
ocpggb.Contig1373	546	1	|ocpggb0_0030_D07.ab1|
ocpggb.Contig1374	544	1	|ocpggb0_0030_D09.ab1|
ocpggb.Contig1375	542	1	|ocpggb0_0030_E01.ab1|
ocpggb.Contig1376	544	1	|ocpggb0_0030_E02.ab1|
ocpggb.Contig1377	555	1	|ocpggb0_0030_E05.ab1|
ocpggb.Contig1378	555	1	|ocpggb0_0030_E06.ab1|
ocpggb.Contig1379	547	1	|ocpggb0_0030_E08.ab1|
ocpggb.Contig1380	539	1	|ocpggb0_0030_E09.ab1|
ocpggb.Contig1381	539	1	|ocpggb0_0030_F01.ab1|
ocpggb.Contig1382	536	1	|ocpggb0_0030_F02.ab1|
ocpggb.Contig1383	539	1	|ocpggb0_0030_F08.ab1|
ocpggb.Contig1384	539	1	|ocpggb0_0030_F10.ab1|
ocpggb.Contig1385	526	1	|ocpggb0_0030_F11.ab1|
ocpggb.Contig1386	539	1	|ocpggb0_0030_G07.ab1|
ocpggb.Contig1387	540	1	|ocpggb0_0030_G08.ab1|
ocpggb.Contig1388	534	1	|ocpggb0_0030_G09.ab1|
ocpggb.Contig1389	524	1	|ocpggb0_0030_G11.ab1|
ocpggb.Contig1390	522	1	|ocpggb0_0030_H01.ab1|
ocpggb.Contig1391	526	1	|ocpggb0_0030_H02.ab1|
ocpggb.Contig1392	533	1	|ocpggb0_0030_H03.ab1|
ocpggb.Contig1393	539	1	|ocpggb0_0030_H05.ab1|
ocpggb.Contig1394	545	1	|ocpggb0_0030_H06.ab1|
ocpggb.Contig1395	511	1	|ocpggb0_0030_H12.ab1|
ocpggb.Contig1396	431	1	|ocpggb0_0031_A01.ab1|
ocpggb.Contig1397	538	1	|ocpggb0_0031_A03.ab1|
ocpggb.Contig1398	551	1	|ocpggb0_0031_A04.ab1|
ocpggb.Contig1399	515	1	|ocpggb0_0031_A07.ab1|
ocpggb.Contig1400	213	1	|ocpggb0_0031_A12.ab1|
ocpggb.Contig1401	613	1	|ocpggb0_0031_B01.ab1|
ocpggb.Contig1402	542	1	|ocpggb0_0031_B02.ab1|
ocpggb.Contig1403	489	1	|ocpggb0_0031_B03.ab1|
ocpggb.Contig1404	415	1	|ocpggb0_0031_B04.ab1|
ocpggb.Contig1405	528	1	|ocpggb0_0031_B05.ab1|
ocpggb.Contig1406	259	1	|ocpggb0_0031_B08.ab1|
ocpggb.Contig1407	533	1	|ocpggb0_0031_B12.ab1|
ocpggb.Contig1408	526	1	|ocpggb0_0031_C01.ab1|
ocpggb.Contig1409	536	1	|ocpggb0_0031_C10.ab1|
ocpggb.Contig1410	510	1	|ocpggb0_0031_C11.ab1|
ocpggb.Contig1411	476	1	|ocpggb0_0031_C12.ab1|
ocpggb.Contig1412	540	1	|ocpggb0_0031_D02.ab1|
ocpggb.Contig1413	545	1	|ocpggb0_0031_D03.ab1|
ocpggb.Contig1414	597	1	|ocpggb0_0031_D08.ab1|
ocpggb.Contig1415	476	1	|ocpggb0_0031_D09.ab1|
ocpggb.Contig1416	471	1	|ocpggb0_0031_E01.ab1|
ocpggb.Contig1417	437	1	|ocpggb0_0031_E03.ab1|
ocpggb.Contig1418	311	1	|ocpggb0_0031_E04.ab1|
ocpggb.Contig1419	493	1	|ocpggb0_0031_E05.ab1|
ocpggb.Contig1420	447	1	|ocpggb0_0031_E08.ab1|
ocpggb.Contig1421	556	1	|ocpggb0_0031_F01.ab1|
ocpggb.Contig1422	562	1	|ocpggb0_0031_F02.ab1|
ocpggb.Contig1423	552	1	|ocpggb0_0031_F03.ab1|
ocpggb.Contig1424	552	1	|ocpggb0_0031_F05.ab1|
ocpggb.Contig1425	556	1	|ocpggb0_0031_F10.ab1|
ocpggb.Contig1426	491	1	|ocpggb0_0031_F11.ab1|
ocpggb.Contig1427	525	1	|ocpggb0_0031_G02.ab1|
ocpggb.Contig1428	373	1	|ocpggb0_0031_G05.ab1|
ocpggb.Contig1429	126	1	|ocpggb0_0031_G06.ab1|
ocpggb.Contig1430	359	1	|ocpggb0_0031_G07.ab1|
ocpggb.Contig1431	549	1	|ocpggb0_0031_G11.ab1|
ocpggb.Contig1432	542	1	|ocpggb0_0031_H03.ab1|
ocpggb.Contig1433	549	1	|ocpggb0_0031_H05.ab1|
ocpggb.Contig1434	536	1	|ocpggb0_0031_H08.ab1|
ocpggb.Contig1435	556	1	|ocpggb0_0031_H09.ab1|
ocpggb.Contig1436	563	1	|ocpggb0_0031_H11.ab1|
ocpggb.Contig1437	537	1	|ocpggb0_0032_A01.ab1|
ocpggb.Contig1438	533	1	|ocpggb0_0032_A03.ab1|
ocpggb.Contig1439	533	1	|ocpggb0_0032_A07.ab1|
ocpggb.Contig1440	525	1	|ocpggb0_0032_A09.ab1|
ocpggb.Contig1441	533	1	|ocpggb0_0032_B03.ab1|
ocpggb.Contig1442	550	1	|ocpggb0_0032_B05.ab1|
ocpggb.Contig1443	431	1	|ocpggb0_0032_C05.ab1|
ocpggb.Contig1444	505	1	|ocpggb0_0032_C08.ab1|
ocpggb.Contig1445	551	1	|ocpggb0_0032_D04.ab1|
ocpggb.Contig1446	543	1	|ocpggb0_0032_D06.ab1|
ocpggb.Contig1447	540	1	|ocpggb0_0032_D07.ab1|
ocpggb.Contig1448	531	1	|ocpggb0_0032_D10.ab1|
ocpggb.Contig1449	486	1	|ocpggb0_0032_D11.ab1|
ocpggb.Contig1450	532	1	|ocpggb0_0032_E01.ab1|
ocpggb.Contig1451	547	1	|ocpggb0_0032_E03.ab1|
ocpggb.Contig1452	550	1	|ocpggb0_0032_E04.ab1|
ocpggb.Contig1453	526	1	|ocpggb0_0032_E08.ab1|
ocpggb.Contig1454	510	1	|ocpggb0_0032_E11.ab1|
ocpggb.Contig1455	480	1	|ocpggb0_0032_F01.ab1|
ocpggb.Contig1456	539	1	|ocpggb0_0032_F04.ab1|
ocpggb.Contig1457	474	1	|ocpggb0_0032_F05.ab1|
ocpggb.Contig1458	524	1	|ocpggb0_0032_F07.ab1|
ocpggb.Contig1459	414	1	|ocpggb0_0032_F10.ab1|
ocpggb.Contig1460	532	1	|ocpggb0_0032_G02.ab1|
ocpggb.Contig1461	544	1	|ocpggb0_0032_G04.ab1|
ocpggb.Contig1462	517	1	|ocpggb0_0032_H01.ab1|
ocpggb.Contig1463	532	1	|ocpggb0_0032_H05.ab1|
ocpggb.Contig1464	482	1	|ocpggb0_0032_H08.ab1|
ocpggb.Contig1465	515	1	|ocpggb0_0032_H10.ab1|
ocpggb.Contig1466	509	1	|ocpggb0_0032_H11.ab1|
ocpggb.Contig1467	562	1	|ocpggb0_0033_A02.ab1|
ocpggb.Contig1468	596	1	|ocpggb0_0033_A03.ab1|
ocpggb.Contig1469	545	1	|ocpggb0_0033_A04.ab1|
ocpggb.Contig1470	565	1	|ocpggb0_0033_A07.ab1|
ocpggb.Contig1471	536	1	|ocpggb0_0033_A08.ab1|
ocpggb.Contig1472	498	1	|ocpggb0_0033_A11.ab1|
ocpggb.Contig1473	529	1	|ocpggb0_0033_B07.ab1|
ocpggb.Contig1474	573	1	|ocpggb0_0033_B12.ab1|
ocpggb.Contig1475	560	1	|ocpggb0_0033_C07.ab1|
ocpggb.Contig1476	543	1	|ocpggb0_0033_C12.ab1|
ocpggb.Contig1477	542	1	|ocpggb0_0033_D01.ab1|
ocpggb.Contig1478	550	1	|ocpggb0_0033_D09.ab1|
ocpggb.Contig1479	548	1	|ocpggb0_0033_D11.ab1|
ocpggb.Contig1480	528	1	|ocpggb0_0033_E02.ab1|
ocpggb.Contig1481	569	1	|ocpggb0_0033_E09.ab1|
ocpggb.Contig1482	545	1	|ocpggb0_0033_F03.ab1|
ocpggb.Contig1483	505	1	|ocpggb0_0033_F05.ab1|
ocpggb.Contig1484	585	1	|ocpggb0_0033_F07.ab1|
ocpggb.Contig1485	547	1	|ocpggb0_0033_F09.ab1|
ocpggb.Contig1486	429	1	|ocpggb0_0033_F11.ab1|
ocpggb.Contig1487	513	1	|ocpggb0_0033_F12.ab1|
ocpggb.Contig1488	541	1	|ocpggb0_0033_G04.ab1|
ocpggb.Contig1489	545	1	|ocpggb0_0033_G05.ab1|
ocpggb.Contig1490	376	1	|ocpggb0_0033_G07.ab1|
ocpggb.Contig1491	200	1	|ocpggb0_0033_G09.ab1|
ocpggb.Contig1492	577	1	|ocpggb0_0033_H01.ab1|
ocpggb.Contig1493	576	1	|ocpggb0_0033_H04.ab1|
ocpggb.Contig1494	583	1	|ocpggb0_0033_H06.ab1|
ocpggb.Contig1495	547	1	|ocpggb0_0033_H08.ab1|
ocpggb.Contig1496	556	1	|ocpggb0_0034_A02.ab1|
ocpggb.Contig1497	540	1	|ocpggb0_0034_A06.ab1|
ocpggb.Contig1498	535	1	|ocpggb0_0034_A09.ab1|
ocpggb.Contig1499	626	1	|ocpggb0_0034_B02.ab1|
ocpggb.Contig1500	530	1	|ocpggb0_0034_B08.ab1|
ocpggb.Contig1501	549	1	|ocpggb0_0034_C01.ab1|
ocpggb.Contig1502	554	1	|ocpggb0_0034_C02.ab1|
ocpggb.Contig1503	480	1	|ocpggb0_0034_C03.ab1|
ocpggb.Contig1504	553	1	|ocpggb0_0034_C04.ab1|
ocpggb.Contig1505	538	1	|ocpggb0_0034_C06.ab1|
ocpggb.Contig1506	519	1	|ocpggb0_0034_C08.ab1|
ocpggb.Contig1507	555	1	|ocpggb0_0034_C09.ab1|
ocpggb.Contig1508	564	1	|ocpggb0_0034_D02.ab1|
ocpggb.Contig1509	537	1	|ocpggb0_0034_D03.ab1|
ocpggb.Contig1510	567	1	|ocpggb0_0034_D06.ab1|
ocpggb.Contig1511	522	1	|ocpggb0_0034_D08.ab1|
ocpggb.Contig1512	506	1	|ocpggb0_0034_D11.ab1|
ocpggb.Contig1513	533	1	|ocpggb0_0034_D12.ab1|
ocpggb.Contig1514	557	1	|ocpggb0_0034_E02.ab1|
ocpggb.Contig1515	487	1	|ocpggb0_0034_E03.ab1|
ocpggb.Contig1516	558	1	|ocpggb0_0034_E04.ab1|
ocpggb.Contig1517	501	1	|ocpggb0_0034_E05.ab1|
ocpggb.Contig1518	548	1	|ocpggb0_0034_E07.ab1|
ocpggb.Contig1519	560	1	|ocpggb0_0034_E10.ab1|
ocpggb.Contig1520	540	1	|ocpggb0_0034_E12.ab1|
ocpggb.Contig1521	535	1	|ocpggb0_0034_F04.ab1|
ocpggb.Contig1522	556	1	|ocpggb0_0034_F08.ab1|
ocpggb.Contig1523	541	1	|ocpggb0_0034_F09.ab1|
ocpggb.Contig1524	515	1	|ocpggb0_0034_F10.ab1|
ocpggb.Contig1525	512	1	|ocpggb0_0034_F11.ab1|
ocpggb.Contig1526	536	1	|ocpggb0_0034_G02.ab1|
ocpggb.Contig1527	586	1	|ocpggb0_0034_G03.ab1|
ocpggb.Contig1528	619	1	|ocpggb0_0034_G10.ab1|
ocpggb.Contig1529	550	1	|ocpggb0_0034_H02.ab1|
ocpggb.Contig1530	538	1	|ocpggb0_0034_H03.ab1|
ocpggb.Contig1531	541	1	|ocpggb0_0034_H06.ab1|
ocpggb.Contig1532	555	1	|ocpggb0_0034_H11.ab1|
ocpggb.Contig1533	517	1	|ocpggb0_0035_A01.ab1|
ocpggb.Contig1534	501	1	|ocpggb0_0035_A02.ab1|
ocpggb.Contig1535	505	1	|ocpggb0_0035_A04.ab1|
ocpggb.Contig1536	478	1	|ocpggb0_0035_A05.ab1|
ocpggb.Contig1537	560	1	|ocpggb0_0035_A06.ab1|
ocpggb.Contig1538	501	1	|ocpggb0_0035_A11.ab1|
ocpggb.Contig1539	507	1	|ocpggb0_0035_B02.ab1|
ocpggb.Contig1540	501	1	|ocpggb0_0035_B06.ab1|
ocpggb.Contig1541	507	1	|ocpggb0_0035_B07.ab1|
ocpggb.Contig1542	441	1	|ocpggb0_0035_B08.ab1|
ocpggb.Contig1543	530	1	|ocpggb0_0035_B09.ab1|
ocpggb.Contig1544	511	1	|ocpggb0_0035_B10.ab1|
ocpggb.Contig1545	544	1	|ocpggb0_0035_B12.ab1|
ocpggb.Contig1546	513	1	|ocpggb0_0035_C04.ab1|
ocpggb.Contig1547	511	1	|ocpggb0_0035_C05.ab1|
ocpggb.Contig1548	510	1	|ocpggb0_0035_C06.ab1|
ocpggb.Contig1549	519	1	|ocpggb0_0035_C11.ab1|
ocpggb.Contig1550	528	1	|ocpggb0_0035_D01.ab1|
ocpggb.Contig1551	537	1	|ocpggb0_0035_D02.ab1|
ocpggb.Contig1552	506	1	|ocpggb0_0035_D06.ab1|
ocpggb.Contig1553	512	1	|ocpggb0_0035_D09.ab1|
ocpggb.Contig1554	552	1	|ocpggb0_0035_D12.ab1|
ocpggb.Contig1555	564	1	|ocpggb0_0035_E01.ab1|
ocpggb.Contig1556	491	1	|ocpggb0_0035_E02.ab1|
ocpggb.Contig1557	538	1	|ocpggb0_0035_E06.ab1|
ocpggb.Contig1558	538	1	|ocpggb0_0035_E08.ab1|
ocpggb.Contig1559	557	1	|ocpggb0_0035_E10.ab1|
ocpggb.Contig1560	554	1	|ocpggb0_0035_E12.ab1|
ocpggb.Contig1561	555	1	|ocpggb0_0035_F01.ab1|
ocpggb.Contig1562	537	1	|ocpggb0_0035_F02.ab1|
ocpggb.Contig1563	533	1	|ocpggb0_0035_G01.ab1|
ocpggb.Contig1564	528	1	|ocpggb0_0035_G04.ab1|
ocpggb.Contig1565	528	1	|ocpggb0_0035_G05.ab1|
ocpggb.Contig1566	535	1	|ocpggb0_0035_G06.ab1|
ocpggb.Contig1567	573	1	|ocpggb0_0035_G08.ab1|
ocpggb.Contig1568	494	1	|ocpggb0_0035_G12.ab1|
ocpggb.Contig1569	550	1	|ocpggb0_0035_H01.ab1|
ocpggb.Contig1570	548	1	|ocpggb0_0035_H02.ab1|
ocpggb.Contig1571	562	1	|ocpggb0_0035_H03.ab1|
ocpggb.Contig1572	561	1	|ocpggb0_0035_H04.ab1|
ocpggb.Contig1573	567	1	|ocpggb0_0035_H07.ab1|
ocpggb.Contig1574	513	1	|ocpggb0_0035_H08.ab1|
ocpggb.Contig1575	551	1	|ocpggb0_0035_H09.ab1|
ocpggb.Contig1576	548	1	|ocpggb0_0035_H10.ab1|
ocpggb.Contig1577	555	1	|ocpggb0_0035_H11.ab1|
ocpggb.Contig1578	559	1	|ocpggb0_0036_A02.ab1|
ocpggb.Contig1579	576	1	|ocpggb0_0036_A03.ab1|
ocpggb.Contig1580	547	1	|ocpggb0_0036_A05.ab1|
ocpggb.Contig1581	519	1	|ocpggb0_0036_A07.ab1|
ocpggb.Contig1582	577	1	|ocpggb0_0036_A09.ab1|
ocpggb.Contig1583	512	1	|ocpggb0_0036_B02.ab1|
ocpggb.Contig1584	499	1	|ocpggb0_0036_B03.ab1|
ocpggb.Contig1585	381	1	|ocpggb0_0036_B07.ab1|
ocpggb.Contig1586	545	1	|ocpggb0_0036_B09.ab1|
ocpggb.Contig1587	512	1	|ocpggb0_0036_B12.ab1|
ocpggb.Contig1588	531	1	|ocpggb0_0036_C01.ab1|
ocpggb.Contig1589	543	1	|ocpggb0_0036_C02.ab1|
ocpggb.Contig1590	553	1	|ocpggb0_0036_C03.ab1|
ocpggb.Contig1591	521	1	|ocpggb0_0036_C04.ab1|
ocpggb.Contig1592	238	1	|ocpggb0_0036_C06.ab1|
ocpggb.Contig1593	453	1	|ocpggb0_0036_C07.ab1|
ocpggb.Contig1594	477	1	|ocpggb0_0036_C11.ab1|
ocpggb.Contig1595	497	1	|ocpggb0_0036_D01.ab1|
ocpggb.Contig1596	513	1	|ocpggb0_0036_D02.ab1|
ocpggb.Contig1597	549	1	|ocpggb0_0036_D04.ab1|
ocpggb.Contig1598	542	1	|ocpggb0_0036_D08.ab1|
ocpggb.Contig1599	509	1	|ocpggb0_0036_D10.ab1|
ocpggb.Contig1600	496	1	|ocpggb0_0036_D11.ab1|
ocpggb.Contig1601	526	1	|ocpggb0_0036_D12.ab1|
ocpggb.Contig1602	549	1	|ocpggb0_0036_E01.ab1|
ocpggb.Contig1603	548	1	|ocpggb0_0036_E02.ab1|
ocpggb.Contig1604	524	1	|ocpggb0_0036_E06.ab1|
ocpggb.Contig1605	483	1	|ocpggb0_0036_E09.ab1|
ocpggb.Contig1606	523	1	|ocpggb0_0036_E10.ab1|
ocpggb.Contig1607	536	1	|ocpggb0_0036_F01.ab1|
ocpggb.Contig1608	521	1	|ocpggb0_0036_F05.ab1|
ocpggb.Contig1609	220	1	|ocpggb0_0036_F07.ab1|
ocpggb.Contig1610	547	1	|ocpggb0_0036_F08.ab1|
ocpggb.Contig1611	481	1	|ocpggb0_0036_F11.ab1|
ocpggb.Contig1612	456	1	|ocpggb0_0036_F12.ab1|
ocpggb.Contig1613	554	1	|ocpggb0_0036_G03.ab1|
ocpggb.Contig1614	485	1	|ocpggb0_0036_G04.ab1|
ocpggb.Contig1615	550	1	|ocpggb0_0036_G09.ab1|
ocpggb.Contig1616	500	1	|ocpggb0_0036_G12.ab1|
ocpggb.Contig1617	512	1	|ocpggb0_0036_H02.ab1|
ocpggb.Contig1618	525	1	|ocpggb0_0036_H10.ab1|
ocpggb.Contig1619	477	1	|ocpggb0_0037_A01.ab1|
ocpggb.Contig1620	548	1	|ocpggb0_0037_A05.ab1|
ocpggb.Contig1621	546	1	|ocpggb0_0037_A06.ab1|
ocpggb.Contig1622	533	1	|ocpggb0_0037_A09.ab1|
ocpggb.Contig1623	526	1	|ocpggb0_0037_A11.ab1|
ocpggb.Contig1624	512	1	|ocpggb0_0037_A12.ab1|
ocpggb.Contig1625	542	1	|ocpggb0_0037_B02.ab1|
ocpggb.Contig1626	545	1	|ocpggb0_0037_B03.ab1|
ocpggb.Contig1627	543	1	|ocpggb0_0037_B04.ab1|
ocpggb.Contig1628	552	1	|ocpggb0_0037_B05.ab1|
ocpggb.Contig1629	542	1	|ocpggb0_0037_B07.ab1|
ocpggb.Contig1630	477	1	|ocpggb0_0037_B10.ab1|
ocpggb.Contig1631	545	1	|ocpggb0_0037_C01.ab1|
ocpggb.Contig1632	541	1	|ocpggb0_0037_C02.ab1|
ocpggb.Contig1633	521	1	|ocpggb0_0037_C03.ab1|
ocpggb.Contig1634	495	1	|ocpggb0_0037_C04.ab1|
ocpggb.Contig1635	524	1	|ocpggb0_0037_C06.ab1|
ocpggb.Contig1636	547	1	|ocpggb0_0037_C07.ab1|
ocpggb.Contig1637	502	1	|ocpggb0_0037_C09.ab1|
ocpggb.Contig1638	542	1	|ocpggb0_0037_D01.ab1|
ocpggb.Contig1639	530	1	|ocpggb0_0037_D03.ab1|
ocpggb.Contig1640	547	1	|ocpggb0_0037_D06.ab1|
ocpggb.Contig1641	545	1	|ocpggb0_0037_D07.ab1|
ocpggb.Contig1642	541	1	|ocpggb0_0037_D09.ab1|
ocpggb.Contig1643	520	1	|ocpggb0_0037_D12.ab1|
ocpggb.Contig1644	541	1	|ocpggb0_0037_E01.ab1|
ocpggb.Contig1645	540	1	|ocpggb0_0037_E06.ab1|
ocpggb.Contig1646	529	1	|ocpggb0_0037_E11.ab1|
ocpggb.Contig1647	524	1	|ocpggb0_0037_E12.ab1|
ocpggb.Contig1648	552	1	|ocpggb0_0037_F03.ab1|
ocpggb.Contig1649	553	1	|ocpggb0_0037_F04.ab1|
ocpggb.Contig1650	550	1	|ocpggb0_0037_F06.ab1|
ocpggb.Contig1651	533	1	|ocpggb0_0037_F07.ab1|
ocpggb.Contig1652	542	1	|ocpggb0_0037_F08.ab1|
ocpggb.Contig1653	539	1	|ocpggb0_0037_F09.ab1|
ocpggb.Contig1654	520	1	|ocpggb0_0037_F10.ab1|
ocpggb.Contig1655	532	1	|ocpggb0_0037_F11.ab1|
ocpggb.Contig1656	550	1	|ocpggb0_0037_G06.ab1|
ocpggb.Contig1657	519	1	|ocpggb0_0037_G11.ab1|
ocpggb.Contig1658	539	1	|ocpggb0_0037_H04.ab1|
ocpggb.Contig1659	540	1	|ocpggb0_0037_H05.ab1|
ocpggb.Contig1660	528	1	|ocpggb0_0037_H09.ab1|
ocpggb.Contig1661	450	1	|ocpggb0_0038_A01.ab1|
ocpggb.Contig1662	519	1	|ocpggb0_0038_A02.ab1|
ocpggb.Contig1663	507	1	|ocpggb0_0038_A05.ab1|
ocpggb.Contig1664	518	1	|ocpggb0_0038_A08.ab1|
ocpggb.Contig1665	525	1	|ocpggb0_0038_B01.ab1|
ocpggb.Contig1666	480	1	|ocpggb0_0038_B03.ab1|
ocpggb.Contig1667	303	1	|ocpggb0_0038_B04.ab1|
ocpggb.Contig1668	428	1	|ocpggb0_0038_B06.ab1|
ocpggb.Contig1669	507	1	|ocpggb0_0038_B11.ab1|
ocpggb.Contig1670	476	1	|ocpggb0_0038_C02.ab1|
ocpggb.Contig1671	520	1	|ocpggb0_0038_C04.ab1|
ocpggb.Contig1672	455	1	|ocpggb0_0038_C05.ab1|
ocpggb.Contig1673	537	1	|ocpggb0_0038_C10.ab1|
ocpggb.Contig1674	543	1	|ocpggb0_0038_C12.ab1|
ocpggb.Contig1675	486	1	|ocpggb0_0038_D04.ab1|
ocpggb.Contig1676	206	1	|ocpggb0_0038_D05.ab1|
ocpggb.Contig1677	530	1	|ocpggb0_0038_D06.ab1|
ocpggb.Contig1678	428	1	|ocpggb0_0038_D10.ab1|
ocpggb.Contig1679	473	1	|ocpggb0_0038_D11.ab1|
ocpggb.Contig1680	548	1	|ocpggb0_0038_E01.ab1|
ocpggb.Contig1681	524	1	|ocpggb0_0038_E05.ab1|
ocpggb.Contig1682	547	1	|ocpggb0_0038_E06.ab1|
ocpggb.Contig1683	481	1	|ocpggb0_0038_E07.ab1|
ocpggb.Contig1684	437	1	|ocpggb0_0038_E08.ab1|
ocpggb.Contig1685	452	1	|ocpggb0_0038_E09.ab1|
ocpggb.Contig1686	491	1	|ocpggb0_0038_E11.ab1|
ocpggb.Contig1687	516	1	|ocpggb0_0038_E12.ab1|
ocpggb.Contig1688	495	1	|ocpggb0_0038_F01.ab1|
ocpggb.Contig1689	535	1	|ocpggb0_0038_F02.ab1|
ocpggb.Contig1690	475	1	|ocpggb0_0038_F03.ab1|
ocpggb.Contig1691	485	1	|ocpggb0_0038_F11.ab1|
ocpggb.Contig1692	527	1	|ocpggb0_0038_F12.ab1|
ocpggb.Contig1693	504	1	|ocpggb0_0038_G04.ab1|
ocpggb.Contig1694	522	1	|ocpggb0_0038_G10.ab1|
ocpggb.Contig1695	497	1	|ocpggb0_0038_G11.ab1|
ocpggb.Contig1696	485	1	|ocpggb0_0038_G12.ab1|
ocpggb.Contig1697	525	1	|ocpggb0_0038_H03.ab1|
ocpggb.Contig1698	467	1	|ocpggb0_0038_H07.ab1|
ocpggb.Contig1699	553	1	|ocpggb0_0038_H10.ab1|
ocpggb.Contig1700	497	1	|ocpggb0_0039_A02.ab1|
ocpggb.Contig1701	577	1	|ocpggb0_0039_A05.ab1|
ocpggb.Contig1702	545	1	|ocpggb0_0039_A09.ab1|
ocpggb.Contig1703	425	1	|ocpggb0_0039_B03.ab1|
ocpggb.Contig1704	558	1	|ocpggb0_0039_B06.ab1|
ocpggb.Contig1705	541	1	|ocpggb0_0039_B07.ab1|
ocpggb.Contig1706	544	1	|ocpggb0_0039_B09.ab1|
ocpggb.Contig1707	532	1	|ocpggb0_0039_B12.ab1|
ocpggb.Contig1708	550	1	|ocpggb0_0039_C01.ab1|
ocpggb.Contig1709	576	1	|ocpggb0_0039_C02.ab1|
ocpggb.Contig1710	513	1	|ocpggb0_0039_C04.ab1|
ocpggb.Contig1711	550	1	|ocpggb0_0039_C05.ab1|
ocpggb.Contig1712	545	1	|ocpggb0_0039_C06.ab1|
ocpggb.Contig1713	522	1	|ocpggb0_0039_D01.ab1|
ocpggb.Contig1714	562	1	|ocpggb0_0039_D07.ab1|
ocpggb.Contig1715	536	1	|ocpggb0_0039_D08.ab1|
ocpggb.Contig1716	497	1	|ocpggb0_0039_D09.ab1|
ocpggb.Contig1717	572	1	|ocpggb0_0039_D10.ab1|
ocpggb.Contig1718	546	1	|ocpggb0_0039_E04.ab1|
ocpggb.Contig1719	528	1	|ocpggb0_0039_E05.ab1|
ocpggb.Contig1720	483	1	|ocpggb0_0039_E12.ab1|
ocpggb.Contig1721	513	1	|ocpggb0_0039_F01.ab1|
ocpggb.Contig1722	554	1	|ocpggb0_0039_F09.ab1|
ocpggb.Contig1723	534	1	|ocpggb0_0039_F10.ab1|
ocpggb.Contig1724	575	1	|ocpggb0_0039_G03.ab1|
ocpggb.Contig1725	521	1	|ocpggb0_0039_G06.ab1|
ocpggb.Contig1726	572	1	|ocpggb0_0039_G09.ab1|
ocpggb.Contig1727	542	1	|ocpggb0_0039_G10.ab1|
ocpggb.Contig1728	553	1	|ocpggb0_0039_G11.ab1|
ocpggb.Contig1729	558	1	|ocpggb0_0039_G12.ab1|
ocpggb.Contig1730	271	1	|ocpggb0_0039_H02.ab1|
ocpggb.Contig1731	528	1	|ocpggb0_0039_H03.ab1|
ocpggb.Contig1732	534	1	|ocpggb0_0039_H09.ab1|
ocpggb.Contig1733	516	1	|ocpggb0_0039_H10.ab1|
ocpggb.Contig1734	597	1	|ocpggb0_0040_A03.ab1|
ocpggb.Contig1735	588	1	|ocpggb0_0040_A05.ab1|
ocpggb.Contig1736	504	1	|ocpggb0_0040_A06.ab1|
ocpggb.Contig1737	486	1	|ocpggb0_0040_A07.ab1|
ocpggb.Contig1738	554	1	|ocpggb0_0040_B02.ab1|
ocpggb.Contig1739	577	1	|ocpggb0_0040_B03.ab1|
ocpggb.Contig1740	563	1	|ocpggb0_0040_B05.ab1|
ocpggb.Contig1741	534	1	|ocpggb0_0040_B08.ab1|
ocpggb.Contig1742	481	1	|ocpggb0_0040_B10.ab1|
ocpggb.Contig1743	575	1	|ocpggb0_0040_B12.ab1|
ocpggb.Contig1744	565	1	|ocpggb0_0040_C02.ab1|
ocpggb.Contig1745	541	1	|ocpggb0_0040_C04.ab1|
ocpggb.Contig1746	575	1	|ocpggb0_0040_C06.ab1|
ocpggb.Contig1747	456	1	|ocpggb0_0040_C07.ab1|
ocpggb.Contig1748	502	1	|ocpggb0_0040_C08.ab1|
ocpggb.Contig1749	525	1	|ocpggb0_0040_C10.ab1|
ocpggb.Contig1750	526	1	|ocpggb0_0040_C11.ab1|
ocpggb.Contig1751	573	1	|ocpggb0_0040_C12.ab1|
ocpggb.Contig1752	516	1	|ocpggb0_0040_D02.ab1|
ocpggb.Contig1753	519	1	|ocpggb0_0040_D03.ab1|
ocpggb.Contig1754	534	1	|ocpggb0_0040_D05.ab1|
ocpggb.Contig1755	517	1	|ocpggb0_0040_D07.ab1|
ocpggb.Contig1756	542	1	|ocpggb0_0040_D08.ab1|
ocpggb.Contig1757	469	1	|ocpggb0_0040_D09.ab1|
ocpggb.Contig1758	559	1	|ocpggb0_0040_D10.ab1|
ocpggb.Contig1759	532	1	|ocpggb0_0040_E02.ab1|
ocpggb.Contig1760	568	1	|ocpggb0_0040_E04.ab1|
ocpggb.Contig1761	532	1	|ocpggb0_0040_E10.ab1|
ocpggb.Contig1762	519	1	|ocpggb0_0040_E11.ab1|
ocpggb.Contig1763	549	1	|ocpggb0_0040_E12.ab1|
ocpggb.Contig1764	491	1	|ocpggb0_0040_F03.ab1|
ocpggb.Contig1765	524	1	|ocpggb0_0040_F04.ab1|
ocpggb.Contig1766	483	1	|ocpggb0_0040_F06.ab1|
ocpggb.Contig1767	499	1	|ocpggb0_0040_F07.ab1|
ocpggb.Contig1768	518	1	|ocpggb0_0040_F09.ab1|
ocpggb.Contig1769	547	1	|ocpggb0_0040_G06.ab1|
ocpggb.Contig1770	474	1	|ocpggb0_0040_G09.ab1|
ocpggb.Contig1771	558	1	|ocpggb0_0040_G10.ab1|
ocpggb.Contig1772	563	1	|ocpggb0_0040_G11.ab1|
ocpggb.Contig1773	514	1	|ocpggb0_0040_H03.ab1|
ocpggb.Contig1774	506	1	|ocpggb0_0040_H04.ab1|
ocpggb.Contig1775	538	1	|ocpggb0_0040_H05.ab1|
ocpggb.Contig1776	532	1	|ocpggb0_0040_H08.ab1|
ocpggb.Contig1777	533	1	|ocpggb0_0040_H11.ab1|
ocpggb.Contig1778	546	1	|ocpggb0_0041_A03.ab1|
ocpggb.Contig1779	542	1	|ocpggb0_0041_B01.ab1|
ocpggb.Contig1780	565	1	|ocpggb0_0041_B04.ab1|
ocpggb.Contig1781	496	1	|ocpggb0_0041_B09.ab1|
ocpggb.Contig1782	444	1	|ocpggb0_0041_B11.ab1|
ocpggb.Contig1783	518	1	|ocpggb0_0041_C11.ab1|
ocpggb.Contig1784	538	1	|ocpggb0_0041_C12.ab1|
ocpggb.Contig1785	549	1	|ocpggb0_0041_D01.ab1|
ocpggb.Contig1786	546	1	|ocpggb0_0041_D06.ab1|
ocpggb.Contig1787	556	1	|ocpggb0_0041_D10.ab1|
ocpggb.Contig1788	505	1	|ocpggb0_0041_E05.ab1|
ocpggb.Contig1789	519	1	|ocpggb0_0041_E08.ab1|
ocpggb.Contig1790	518	1	|ocpggb0_0041_E12.ab1|
ocpggb.Contig1791	486	1	|ocpggb0_0041_F09.ab1|
ocpggb.Contig1792	564	1	|ocpggb0_0041_F11.ab1|
ocpggb.Contig1793	551	1	|ocpggb0_0041_G01.ab1|
ocpggb.Contig1794	582	1	|ocpggb0_0041_G02.ab1|
ocpggb.Contig1795	497	1	|ocpggb0_0041_G04.ab1|
ocpggb.Contig1796	498	1	|ocpggb0_0041_G05.ab1|
ocpggb.Contig1797	466	1	|ocpggb0_0041_G12.ab1|
ocpggb.Contig1798	526	1	|ocpggb0_0041_H04.ab1|
ocpggb.Contig1799	539	1	|ocpggb0_0041_H05.ab1|
ocpggb.Contig1800	567	1	|ocpggb0_0041_H06.ab1|
ocpggb.Contig1801	530	1	|ocpggb0_0041_H08.ab1|
ocpggb.Contig1802	513	1	|ocpggb0_0041_H09.ab1|
ocpggb.Contig1803	399	1	|ocpggb0_0041_H12.ab1|
ocpggb.Contig1804	473	1	|ocpggb0_0042_A03.ab1|
ocpggb.Contig1805	554	1	|ocpggb0_0042_A04.ab1|
ocpggb.Contig1806	561	1	|ocpggb0_0042_A05.ab1|
ocpggb.Contig1807	557	1	|ocpggb0_0042_A06.ab1|
ocpggb.Contig1808	507	1	|ocpggb0_0042_A08.ab1|
ocpggb.Contig1809	521	1	|ocpggb0_0042_A09.ab1|
ocpggb.Contig1810	475	1	|ocpggb0_0042_A11.ab1|
ocpggb.Contig1811	575	1	|ocpggb0_0042_B01.ab1|
ocpggb.Contig1812	575	1	|ocpggb0_0042_B02.ab1|
ocpggb.Contig1813	525	1	|ocpggb0_0042_B03.ab1|
ocpggb.Contig1814	535	1	|ocpggb0_0042_B04.ab1|
ocpggb.Contig1815	510	1	|ocpggb0_0042_B05.ab1|
ocpggb.Contig1816	565	1	|ocpggb0_0042_B07.ab1|
ocpggb.Contig1817	530	1	|ocpggb0_0042_B10.ab1|
ocpggb.Contig1818	490	1	|ocpggb0_0042_B11.ab1|
ocpggb.Contig1819	573	1	|ocpggb0_0042_C01.ab1|
ocpggb.Contig1820	553	1	|ocpggb0_0042_C02.ab1|
ocpggb.Contig1821	511	1	|ocpggb0_0042_C05.ab1|
ocpggb.Contig1822	475	1	|ocpggb0_0042_C10.ab1|
ocpggb.Contig1823	530	1	|ocpggb0_0042_C11.ab1|
ocpggb.Contig1824	538	1	|ocpggb0_0042_C12.ab1|
ocpggb.Contig1825	553	1	|ocpggb0_0042_D01.ab1|
ocpggb.Contig1826	546	1	|ocpggb0_0042_D02.ab1|
ocpggb.Contig1827	508	1	|ocpggb0_0042_D03.ab1|
ocpggb.Contig1828	529	1	|ocpggb0_0042_D05.ab1|
ocpggb.Contig1829	495	1	|ocpggb0_0042_D09.ab1|
ocpggb.Contig1830	511	1	|ocpggb0_0042_D10.ab1|
ocpggb.Contig1831	533	1	|ocpggb0_0042_D12.ab1|
ocpggb.Contig1832	531	1	|ocpggb0_0042_E03.ab1|
ocpggb.Contig1833	556	1	|ocpggb0_0042_E04.ab1|
ocpggb.Contig1834	554	1	|ocpggb0_0042_E06.ab1|
ocpggb.Contig1835	580	1	|ocpggb0_0042_E08.ab1|
ocpggb.Contig1836	495	1	|ocpggb0_0042_E11.ab1|
ocpggb.Contig1837	526	1	|ocpggb0_0042_F03.ab1|
ocpggb.Contig1838	543	1	|ocpggb0_0042_F05.ab1|
ocpggb.Contig1839	454	1	|ocpggb0_0042_F06.ab1|
ocpggb.Contig1840	522	1	|ocpggb0_0042_F07.ab1|
ocpggb.Contig1841	526	1	|ocpggb0_0042_F11.ab1|
ocpggb.Contig1842	489	1	|ocpggb0_0042_F12.ab1|
ocpggb.Contig1843	578	1	|ocpggb0_0042_G02.ab1|
ocpggb.Contig1844	440	1	|ocpggb0_0042_G05.ab1|
ocpggb.Contig1845	509	1	|ocpggb0_0042_G10.ab1|
ocpggb.Contig1846	573	1	|ocpggb0_0042_H04.ab1|
ocpggb.Contig1847	510	1	|ocpggb0_0042_H05.ab1|
ocpggb.Contig1848	521	1	|ocpggb0_0042_H06.ab1|
ocpggb.Contig1849	519	1	|ocpggb0_0042_H07.ab1|
ocpggb.Contig1850	549	1	|ocpggb0_0042_H08.ab1|
ocpggb.Contig1851	475	1	|ocpggb0_0042_H10.ab1|
ocpggb.Contig1852	516	1	|ocpggb0_0042_H11.ab1|
ocpggb.Contig1853	569	1	|ocpggb0_0043_A04.ab1|
ocpggb.Contig1854	552	1	|ocpggb0_0043_A07.ab1|
ocpggb.Contig1855	536	1	|ocpggb0_0043_A09.ab1|
ocpggb.Contig1856	546	1	|ocpggb0_0043_A12.ab1|
ocpggb.Contig1857	521	1	|ocpggb0_0043_B05.ab1|
ocpggb.Contig1858	487	1	|ocpggb0_0043_B07.ab1|
ocpggb.Contig1859	534	1	|ocpggb0_0043_B11.ab1|
ocpggb.Contig1860	524	1	|ocpggb0_0043_C01.ab1|
ocpggb.Contig1861	560	1	|ocpggb0_0043_C02.ab1|
ocpggb.Contig1862	561	1	|ocpggb0_0043_C04.ab1|
ocpggb.Contig1863	549	1	|ocpggb0_0043_C05.ab1|
ocpggb.Contig1864	501	1	|ocpggb0_0043_C08.ab1|
ocpggb.Contig1865	505	1	|ocpggb0_0043_C09.ab1|
ocpggb.Contig1866	532	1	|ocpggb0_0043_C10.ab1|
ocpggb.Contig1867	549	1	|ocpggb0_0043_C11.ab1|
ocpggb.Contig1868	576	1	|ocpggb0_0043_D03.ab1|
ocpggb.Contig1869	565	1	|ocpggb0_0043_D06.ab1|
ocpggb.Contig1870	566	1	|ocpggb0_0043_D09.ab1|
ocpggb.Contig1871	519	1	|ocpggb0_0043_E01.ab1|
ocpggb.Contig1872	538	1	|ocpggb0_0043_E04.ab1|
ocpggb.Contig1873	532	1	|ocpggb0_0043_E07.ab1|
ocpggb.Contig1874	524	1	|ocpggb0_0043_E09.ab1|
ocpggb.Contig1875	462	1	|ocpggb0_0043_E11.ab1|
ocpggb.Contig1876	551	1	|ocpggb0_0043_F01.ab1|
ocpggb.Contig1877	545	1	|ocpggb0_0043_F04.ab1|
ocpggb.Contig1878	543	1	|ocpggb0_0043_F05.ab1|
ocpggb.Contig1879	542	1	|ocpggb0_0043_F08.ab1|
ocpggb.Contig1880	518	1	|ocpggb0_0043_F09.ab1|
ocpggb.Contig1881	572	1	|ocpggb0_0043_F10.ab1|
ocpggb.Contig1882	511	1	|ocpggb0_0043_F12.ab1|
ocpggb.Contig1883	507	1	|ocpggb0_0043_G06.ab1|
ocpggb.Contig1884	489	1	|ocpggb0_0043_G09.ab1|
ocpggb.Contig1885	485	1	|ocpggb0_0043_G10.ab1|
ocpggb.Contig1886	501	1	|ocpggb0_0043_H02.ab1|
ocpggb.Contig1887	539	1	|ocpggb0_0043_H04.ab1|
ocpggb.Contig1888	465	1	|ocpggb0_0043_H06.ab1|
ocpggb.Contig1889	515	1	|ocpggb0_0043_H09.ab1|
ocpggb.Contig1890	474	1	|ocpggb0_0043_H10.ab1|
ocpggb.Contig1891	549	1	|ocpggb0_0044_A01.ab1|
ocpggb.Contig1892	556	1	|ocpggb0_0044_A02.ab1|
ocpggb.Contig1893	548	1	|ocpggb0_0044_A03.ab1|
ocpggb.Contig1894	562	1	|ocpggb0_0044_A05.ab1|
ocpggb.Contig1895	554	1	|ocpggb0_0044_A06.ab1|
ocpggb.Contig1896	533	1	|ocpggb0_0044_A09.ab1|
ocpggb.Contig1897	477	1	|ocpggb0_0044_A10.ab1|
ocpggb.Contig1898	556	1	|ocpggb0_0044_B01.ab1|
ocpggb.Contig1899	554	1	|ocpggb0_0044_B02.ab1|
ocpggb.Contig1900	549	1	|ocpggb0_0044_B03.ab1|
ocpggb.Contig1901	515	1	|ocpggb0_0044_B04.ab1|
ocpggb.Contig1902	565	1	|ocpggb0_0044_B05.ab1|
ocpggb.Contig1903	558	1	|ocpggb0_0044_B06.ab1|
ocpggb.Contig1904	556	1	|ocpggb0_0044_B08.ab1|
ocpggb.Contig1905	551	1	|ocpggb0_0044_B09.ab1|
ocpggb.Contig1906	527	1	|ocpggb0_0044_B12.ab1|
ocpggb.Contig1907	552	1	|ocpggb0_0044_C04.ab1|
ocpggb.Contig1908	556	1	|ocpggb0_0044_C09.ab1|
ocpggb.Contig1909	527	1	|ocpggb0_0044_C12.ab1|
ocpggb.Contig1910	555	1	|ocpggb0_0044_D02.ab1|
ocpggb.Contig1911	534	1	|ocpggb0_0044_D03.ab1|
ocpggb.Contig1912	563	1	|ocpggb0_0044_D04.ab1|
ocpggb.Contig1913	547	1	|ocpggb0_0044_D10.ab1|
ocpggb.Contig1914	540	1	|ocpggb0_0044_D11.ab1|
ocpggb.Contig1915	550	1	|ocpggb0_0044_E01.ab1|
ocpggb.Contig1916	543	1	|ocpggb0_0044_E03.ab1|
ocpggb.Contig1917	564	1	|ocpggb0_0044_E05.ab1|
ocpggb.Contig1918	570	1	|ocpggb0_0044_E06.ab1|
ocpggb.Contig1919	537	1	|ocpggb0_0044_E09.ab1|
ocpggb.Contig1920	553	1	|ocpggb0_0044_E10.ab1|
ocpggb.Contig1921	511	1	|ocpggb0_0044_F03.ab1|
ocpggb.Contig1922	556	1	|ocpggb0_0044_F05.ab1|
ocpggb.Contig1923	540	1	|ocpggb0_0044_F07.ab1|
ocpggb.Contig1924	559	1	|ocpggb0_0044_F09.ab1|
ocpggb.Contig1925	542	1	|ocpggb0_0044_G01.ab1|
ocpggb.Contig1926	551	1	|ocpggb0_0044_G03.ab1|
ocpggb.Contig1927	566	1	|ocpggb0_0044_G04.ab1|
ocpggb.Contig1928	558	1	|ocpggb0_0044_G05.ab1|
ocpggb.Contig1929	556	1	|ocpggb0_0044_G07.ab1|
ocpggb.Contig1930	558	1	|ocpggb0_0044_G09.ab1|
ocpggb.Contig1931	533	1	|ocpggb0_0044_G12.ab1|
ocpggb.Contig1932	520	1	|ocpggb0_0044_H01.ab1|
ocpggb.Contig1933	532	1	|ocpggb0_0044_H02.ab1|
ocpggb.Contig1934	522	1	|ocpggb0_0044_H05.ab1|
ocpggb.Contig1935	553	1	|ocpggb0_0044_H07.ab1|
ocpggb.Contig1936	544	1	|ocpggb0_0044_H08.ab1|
ocpggb.Contig1937	549	1	|ocpggb0_0044_H09.ab1|
ocpggb.Contig1938	537	1	|ocpggb0_0044_H11.ab1|
ocpggb.Contig1939	529	1	|ocpggb0_0044_H12.ab1|
ocpggb.Contig1940	595	1	|ocpggb0_0045_A01.ab1|
ocpggb.Contig1941	575	1	|ocpggb0_0045_A02.ab1|
ocpggb.Contig1942	525	1	|ocpggb0_0045_A03.ab1|
ocpggb.Contig1943	514	1	|ocpggb0_0045_A06.ab1|
ocpggb.Contig1944	441	1	|ocpggb0_0045_A08.ab1|
ocpggb.Contig1945	527	1	|ocpggb0_0045_A09.ab1|
ocpggb.Contig1946	549	1	|ocpggb0_0045_B04.ab1|
ocpggb.Contig1947	540	1	|ocpggb0_0045_B06.ab1|
ocpggb.Contig1948	504	1	|ocpggb0_0045_B07.ab1|
ocpggb.Contig1949	511	1	|ocpggb0_0045_B08.ab1|
ocpggb.Contig1950	517	1	|ocpggb0_0045_B10.ab1|
ocpggb.Contig1951	566	1	|ocpggb0_0045_B11.ab1|
ocpggb.Contig1952	506	1	|ocpggb0_0045_C01.ab1|
ocpggb.Contig1953	548	1	|ocpggb0_0045_C06.ab1|
ocpggb.Contig1954	531	1	|ocpggb0_0045_C08.ab1|
ocpggb.Contig1955	489	1	|ocpggb0_0045_C10.ab1|
ocpggb.Contig1956	526	1	|ocpggb0_0045_C12.ab1|
ocpggb.Contig1957	553	1	|ocpggb0_0045_D01.ab1|
ocpggb.Contig1958	479	1	|ocpggb0_0045_D04.ab1|
ocpggb.Contig1959	558	1	|ocpggb0_0045_D05.ab1|
ocpggb.Contig1960	548	1	|ocpggb0_0045_D06.ab1|
ocpggb.Contig1961	546	1	|ocpggb0_0045_D10.ab1|
ocpggb.Contig1962	511	1	|ocpggb0_0045_E02.ab1|
ocpggb.Contig1963	539	1	|ocpggb0_0045_E03.ab1|
ocpggb.Contig1964	497	1	|ocpggb0_0045_E06.ab1|
ocpggb.Contig1965	516	1	|ocpggb0_0045_E07.ab1|
ocpggb.Contig1966	519	1	|ocpggb0_0045_E10.ab1|
ocpggb.Contig1967	546	1	|ocpggb0_0045_E11.ab1|
ocpggb.Contig1968	559	1	|ocpggb0_0045_E12.ab1|
ocpggb.Contig1969	563	1	|ocpggb0_0045_F05.ab1|
ocpggb.Contig1970	513	1	|ocpggb0_0045_F09.ab1|
ocpggb.Contig1971	525	1	|ocpggb0_0045_G04.ab1|
ocpggb.Contig1972	165	1	|ocpggb0_0045_G05.ab1|
ocpggb.Contig1973	502	1	|ocpggb0_0045_G07.ab1|
ocpggb.Contig1974	480	1	|ocpggb0_0045_G08.ab1|
ocpggb.Contig1975	428	1	|ocpggb0_0045_G10.ab1|
ocpggb.Contig1976	521	1	|ocpggb0_0045_H02.ab1|
ocpggb.Contig1977	549	1	|ocpggb0_0045_H03.ab1|
ocpggb.Contig1978	485	1	|ocpggb0_0045_H07.ab1|
ocpggb.Contig1979	484	1	|ocpggb0_0045_H10.ab1|
ocpggb.Contig1980	475	1	|ocpggb0_0045_H11.ab1|
ocpggb.Contig1981	489	1	|ocpggb0_0045_H12.ab1|
ocpggb.Contig1982	563	1	|ocpggb0_0046_A06.ab1|
ocpggb.Contig1983	544	1	|ocpggb0_0046_A09.ab1|
ocpggb.Contig1984	551	1	|ocpggb0_0046_A10.ab1|
ocpggb.Contig1985	533	1	|ocpggb0_0046_A11.ab1|
ocpggb.Contig1986	527	1	|ocpggb0_0046_A12.ab1|
ocpggb.Contig1987	557	1	|ocpggb0_0046_B03.ab1|
ocpggb.Contig1988	557	1	|ocpggb0_0046_B04.ab1|
ocpggb.Contig1989	549	1	|ocpggb0_0046_B05.ab1|
ocpggb.Contig1990	554	1	|ocpggb0_0046_B06.ab1|
ocpggb.Contig1991	554	1	|ocpggb0_0046_B08.ab1|
ocpggb.Contig1992	550	1	|ocpggb0_0046_B10.ab1|
ocpggb.Contig1993	533	1	|ocpggb0_0046_B11.ab1|
ocpggb.Contig1994	508	1	|ocpggb0_0046_C01.ab1|
ocpggb.Contig1995	560	1	|ocpggb0_0046_C03.ab1|
ocpggb.Contig1996	564	1	|ocpggb0_0046_C05.ab1|
ocpggb.Contig1997	517	1	|ocpggb0_0046_C07.ab1|
ocpggb.Contig1998	555	1	|ocpggb0_0046_C08.ab1|
ocpggb.Contig1999	508	1	|ocpggb0_0046_C10.ab1|
[truncated: 30,422 more rows]
