# Supplementary material for: Analysis of expression sequence tags from a full-length-enriched cDNA library of developing sesame seeds (Sesamum indicum)
Source: BMC Plant Biol. 2011 Dec 24;11:180. doi: 10.1186/1471-2229-11-180 (PMC3311628; doi:10.1186/1471-2229-11-180)
Supplement: Additional file 2 — A list of uniESTs involved in lipid metabolism and relevant homologies of Arabidopsis and sesame genes. [file 1471-2229-11-180-S2.XLS]

## Sheet: EST list
pathway	Description	Sesame uniESTs	EC number	Hit ID of Arabidopsis	E-value	ESTs number of sesame	Hit ID of sesame public EST
Synthesis of fatty acids in plastids	Acyl-ACP Thioesterase FatA	ocpggb0_0437_B11.ab1	3.1.2.14	At3g25110	9e-34	1
	Plastidial Pyruvate Dehydrogenase E1alpha subunit	ocpggb.Contig11868	1.2.4.1	At1g01090	5e-09	1	BU668727.1;BU668707.1
	Plastidial Pyruvate Dehydrogenase E1alpha subunit	ocpggb.Contig13347	1.2.4.1	At1g01090	5e-09	1	BU670315.1
	Plastidial Pyruvate Dehydrogenase E1alpha subunit	ocpggb.Contig16736	1.2.4.1	At1g24180	4e-14	1
	Plastidial Pyruvate Dehydrogenase E1alpha subunit	ocpggb.Contig21852	1.2.4.1	At1g24180	4e-14	2
	Plastidial Pyruvate Dehydrogenase E1alpha subunit	ocpggb.Contig22362	1.2.4.1	At1g24180	2e-07	2
	Plastidial Pyruvate Dehydrogenase E1beta subunit	ocpggb0_0046_C06.ab1	1.2.4.1	At2g34590	3e-08	1
	Plastidial Dihydrolipoamide Acetyltransferase, pyruvate DH complex	ocpggb.Contig3341	2.3.1.12	At3g13930	5e-10	1
	Plastidial Dihydrolipoamide Acetyltransferase, pyruvate DH complex	ocpggb.Contig6290	2.3.1.12	At3g13930	3e-10	1
	Plastidial Dihydrolipoamide Acetyltransferase, pyruvate DH complex	ocpggb.Contig9781	2.3.1.12	At3g13930	5e-10	1
	Plastidial Lipoyltransferase	ocpggb0_0238_F08.ab1		At4g31050	2e-15	1
	Acetyl-CoA carboxylase, biotin carboxyl carrier protein	ocpggb0_0064_D08.ab1	6.4.1.2	At5g15530	2e-17	1
	Acetyl-CoA carboxylase, biotin carboxyl carrier protein	ocpggb.Contig20092	6.4.1.2	At5g16390	2e-22	2
	Acetyl-CoA carboxylase, biotin carboxyl carrier protein	ocpggb0_0103_F12.ab1	6.4.1.2	At5g16390	6e-18	1
	Acetyl-CoA carboxylase, biotin carboxylase	ocpggb.Contig21131	6.4.1.2	At5g35360	3e-66	2
	Ketoacyl-ACP Synthase I	ocpggb0_0193_A11.ab1	2.3.1.41	At5g46290	4e-74	1
	Ketoacyl-ACP Synthase I	ocpggb0_0472_D02.ab1	2.3.1.41	At5g46290	5e-80	1	BU670269.1
	Ketoacyl-ACP Synthase II	ocpggb.Contig2975	2.3.1.41	At1g74960	8e-09	1
	Ketoacyl-ACP Synthase II	ocpggb.Contig5103	2.3.1.41	At1g74960	1e-08	1
	Ketoacyl-ACP Synthase II	ocpggb0_0161_C12.ab1	2.3.1.41	At1g74960	6e-16	1
	Ketoacyl-ACP Synthase II	ocpggb0_0377_C10.ab1	2.3.1.41	At1g74960	2e-10	1
	Plastidial Ketoacyl-ACP Reductase	ocpggb.Contig10064	1.1.1.100	At1g24360	2e-11	1
	Plastidial Ketoacyl-ACP Reductase	ocpggb.Contig11077	1.1.1.100	At1g24360	2e-15	1
	Plastidial Ketoacyl-ACP Reductase	ocpggb.Contig11934	1.1.1.100	At1g24360	2e-11	1
	Plastidial Ketoacyl-ACP Reductase	ocpggb.Contig12088	1.1.1.100	At1g24360	1e-26	1
	Plastidial Ketoacyl-ACP Reductase	ocpggb.Contig12169	1.1.1.100	At1g24360	2e-17	1
	Plastidial Ketoacyl-ACP Reductase	ocpggb.Contig12242	1.1.1.100	At1g24360	2e-27	1
	Plastidial Ketoacyl-ACP Reductase	ocpggb.Contig12270	1.1.1.100	At1g24360	7e-24	1
	Plastidial Ketoacyl-ACP Reductase	ocpggb.Contig1244	1.1.1.100	At1g24360	3e-11	1
	Plastidial Ketoacyl-ACP Reductase	ocpggb.Contig1531	1.1.1.100	At1g24360	1e-25	1
	Plastidial Ketoacyl-ACP Reductase	ocpggb.Contig17382	1.1.1.100	At1g24360	1e-25	1
	Plastidial Ketoacyl-ACP Reductase	ocpggb.Contig17640	1.1.1.100	At1g24360	5e-26	1
	Plastidial Ketoacyl-ACP Reductase	ocpggb.Contig19458	1.1.1.100	At1g24360	5e-20	1
	Plastidial Ketoacyl-ACP Reductase	ocpggb.Contig2147	1.1.1.100	At1g24360	2e-11	1
	Plastidial Ketoacyl-ACP Reductase	ocpggb.Contig23295	1.1.1.100	At1g24360	1e-13	3
	Plastidial Ketoacyl-ACP Reductase	ocpggb.Contig23697	1.1.1.100	At1g24360	3e-11	4
	Plastidial Ketoacyl-ACP Reductase	ocpggb.Contig24135	1.1.1.100	At1g24360	8e-31	8
	Plastidial Ketoacyl-ACP Reductase	ocpggb.Contig4450	1.1.1.100	At1g24360	1e-15	1
	Plastidial Ketoacyl-ACP Reductase	ocpggb.Contig4690	1.1.1.100	At1g24360	2e-11	1
	Plastidial Ketoacyl-ACP Reductase	ocpggb.Contig8181	1.1.1.100	At1g24360	3e-24	1
	Plastidial Ketoacyl-ACP Reductase	ocpggb.Contig8769	1.1.1.100	At1g24360	3e-14	1
	Plastidial Ketoacyl-ACP Reductase	ocpggb.Contig998	1.1.1.100	At1g24360	1e-09	1
	Plastidial Ketoacyl-ACP Reductase	ocpggb0_0023_B08.ab1	1.1.1.100	At3g55290	3e-19	1
	Plastidial Ketoacyl-ACP Reductase	ocpggb0_0111_C12.ab1	1.1.1.100	At1g24360	1e-26	1
	Plastidial Ketoacyl-ACP Reductase	ocpggb0_0207_B08.ab1	1.1.1.100	At1g24360	5e-06	1
	Plastidial Enoyl-ACP Reductase	ocpggb0_0038_E02.ab1	1.3.1.9	At2g05990	1e-22	1
	Stearoyl-ACP Desaturase	ocpggb.Contig21399		At1g43800	3e-73	2	BU669134.1
	Stearoyl-ACP Desaturase	ocpggb.Contig22546		At2g43710	1e-156	2
	Stearoyl-ACP Desaturase	ocpggb.Contig12819		At3g02630	1e-14	1
	Stearoyl-ACP Desaturase	ocpggb.Contig13679		At3g02630	2e-32	1
	Plastidial Acyl Carrier Protein	ocpggb0_0445_A05.ab1		At1g54580	2e-19	1	BU669878.1;BU670429.1;BU669708.1;BU668132.1;BU668055.1;BU670619.1
Synthesis of membrane lipids in plastids	Plastidial Dihydroxyacetone-Phosphate Reductase	ocpggb.Contig10016	1.1.99.5	At5g40610	3e-31	1
	Plastidial Dihydroxyacetone-Phosphate Reductase	ocpggb.Contig10183	1.1.99.5	At5g40610	5e-35	1
	Plastidial Dihydroxyacetone-Phosphate Reductase	ocpggb.Contig10471	1.1.99.5	At5g40610	6e-42	1
	Plastidial Dihydroxyacetone-Phosphate Reductase	ocpggb.Contig13625	1.1.99.5	At5g40610	3e-37	1
	Plastidial Dihydroxyacetone-Phosphate Reductase	ocpggb.Contig14036	1.1.99.5	At5g40610	4e-36	1
	Plastidial Dihydroxyacetone-Phosphate Reductase	ocpggb.Contig16281	1.1.99.5	At5g40610	4e-36	1
	Plastidial Dihydroxyacetone-Phosphate Reductase	ocpggb.Contig164	1.1.99.5	At5g40610	5e-31	1
	Plastidial Dihydroxyacetone-Phosphate Reductase	ocpggb.Contig17368	1.1.99.5	At5g40610	1e-33	1
	Plastidial Dihydroxyacetone-Phosphate Reductase	ocpggb.Contig17763	1.1.99.5	At5g40610	6e-39	1
	Plastidial Dihydroxyacetone-Phosphate Reductase	ocpggb.Contig17821	1.1.99.5	At5g40610	6e-36	1
	Plastidial Dihydroxyacetone-Phosphate Reductase	ocpggb.Contig4633	1.1.99.5	At5g40610	5e-42	1
	Plastidial Dihydroxyacetone-Phosphate Reductase	ocpggb.Contig9447	1.1.99.5	At5g40610	2e-31	1
	Monogalactosyldiacylglycerol Synthase	ocpggb0_0078_C09.ab1	2.4.1.46	At4g31780	2e-33	1
	Monogalactosyldiacylglycerol Desaturase (palmitate-specific, FAD5)	ocpggb.Contig23140	1.14.99.*	At3g15850	2e-28	3
	Plastidial 1-acylglycerol-Phosphate Acyltransferase	ocpggb0_0032_A04.ab1	2.3.1.51	At4g30580	3e-15	1
Synthesis of mb. lipids in endomembrane system	ER Dihydroxyacetone-Phosphate Reductase	ocpggb.Contig20162	1.1.1.8	At2g40690	2e-32	2
	ER Dihydroxyacetone-Phosphate Reductase	ocpggb.Contig22813	1.1.1.8	At2g40690	9e-14	3
	ER Dihydroxyacetone-Phosphate Reductase	ocpggb.Contig4340	1.1.1.8	At2g40690	3e-15	1
	ER Dihydroxyacetone-Phosphate Reductase	ocpggb0_0464_F12.ab1	1.1.1.8	At2g41540	5e-60	1
	Phosphatidylinositol Synthase	ocpggb0_0099_B01.ab1	2.7.8.11	At1g68000	4e-27	1
	Phosphatidylinositol synthase	ocpggb.Contig14928	2.7.8.11	At4g38570	1e-16	1
	Choline Kinase	ocpggb.Contig10572	2.7.1.32	At1g71697	4e-09	1
	Choline Kinase	ocpggb0_0409_B07.ab1	2.7.1.32	At1g71697	2e-11	1
	Choline Kinase	ocpggb.Contig4486	2.7.1.32	At1g74320	1e-12	1
	CTP : Cholinephosphate Cytidylyltransferase	ocpggb.Contig22803	2.7.7.15	At2g32260	1e-108	3
	CTP : Cholinephosphate Cytidylyltransferase	ocpggb.Contig11878	2.7.7.15	At4g15130	2e-58	1
	CTP : Cholinephosphate Cytidylyltransferase	ocpggb.Contig437	2.7.7.15	At4g15130	7e-63	1
	CTP : Cholinephosphate Cytidylyltransferase	ocpggb.Contig9812	2.7.7.15	At4g15130	2e-57	1
	CTP : Ethanolaminephosphate Cytidylyltransferase	ocpggb.Contig16540	2.7.7.14	At2g38670	2e-24	1
	CTP : Ethanolaminephosphate Cytidylyltransferase	ocpggb.Contig16603	2.7.7.14	At2g38670	2e-20	1
	CTP : Ethanolaminephosphate Cytidylyltransferase	ocpggb.Contig20141	2.7.7.14	At2g38670	2e-27	2
	CTP : Ethanolaminephosphate Cytidylyltransferase	ocpggb.Contig3089	2.7.7.14	At2g38670	2e-16	1
	CTP : Ethanolaminephosphate Cytidylyltransferase	ocpggb.Contig8428	2.7.7.14	At2g38670	2e-24	1
	Base-Exchange Enzyme	ocpggb.Contig20300		At1g15110	2e-09	2
	Base-Exchange Enzyme	ocpggb.Contig7206		At1g15110	1e-10	1
	Serine Palmitoyltransferase (LCB1)	ocpggb.Contig20160	2.3.1.50	At4g36480	5e-25	2
	Serine Palmitoyltransferase (LCB1)	ocpggb.Contig20365	2.3.1.50	At4g36480	1e-12	2
	Serine Palmitoyltransferase (LCB1)	ocpggb.Contig2165	2.3.1.50	At4g36480	7e-11	1
	Serine Palmitoyltransferase (LCB1)	ocpggb.Contig259	2.3.1.50	At4g36480	7e-11	1
	Serine Palmitoyltransferase (LCB1)	ocpggb.Contig4535	2.3.1.50	At4g36480	1e-18	1
	Serine Palmitoyltransferase (LCB1)	ocpggb.Contig6181	2.3.1.50	At4g36480	1e-25	1
	Serine Palmitoyltransferase (LCB1)	ocpggb0_0005_H07.ab1	2.3.1.50	At4g36480	9e-11	1
	Serine Palmitoyltransferase (LCB1)	ocpggb0_0082_C06.ab1	2.3.1.50	At4g36480	6e-07	1
	Serine Palmitoyltransferase (LCB1)	ocpggb0_0256_G06.ab1	2.3.1.50	At4g36480	4e-60	1
	Serine Palmitoyltransferase (LCB2)	ocpggb.Contig1249	2.3.1.50	At3g48780	1e-09	1
	Serine Palmitoyltransferase (LCB2)	ocpggb.Contig17410	2.3.1.50	At3g48780	7e-10	1
	Serine Palmitoyltransferase (LCB2)	ocpggb.Contig17951	2.3.1.50	At3g48780	7e-10	1
	Serine Palmitoyltransferase (LCB2)	ocpggb.Contig5725	2.3.1.50	At3g48780	3e-09	1
	Serine Palmitoyltransferase (LCB2)	ocpggb.Contig8379	2.3.1.50	At3g48780	7e-09	1
	Serine Palmitoyltransferase (LCB2)	ocpggb.Contig12256	2.3.1.50	At5g23670	5e-34	1
	Serine Palmitoyltransferase (LCB2)	ocpggb.Contig3029	2.3.1.50	At5g23670	7e-34	1
	Serine Palmitoyltransferase (LCB2)	ocpggb0_0198_G04.ab1	2.3.1.50	At5g23670	2e-53	1
	Ketosphinganine Reductase	ocpggb0_0116_B12.ab1	1.1.1.102	At5g19200	6e-07	1
	Ceramide Sphingobase C4 Hydroxylase	ocpggb.Contig20416		At1g69640	3e-06	2
	Ceramide Fatty Acyl Amide alpha-Hydroxylase	ocpggb.Contig19768		At2g34770	3e-24	2
	Ceramide Sphingobase delta-4 Desaturase	ocpggb.Contig10259		At4g04930	9e-25	1
	Ceramide Sphingobase delta-4 Desaturase	ocpggb.Contig10624		At4g04930	5e-22	1
	Ceramide Sphingobase delta-4 Desaturase	ocpggb.Contig12238		At4g04930	2e-22	1
	Ceramide Sphingobase delta-4 Desaturase	ocpggb.Contig18179		At4g04930	2e-22	1
	Ceramide Sphingobase delta-4 Desaturase	ocpggb.Contig19014		At4g04930	5e-30	1
	Ceramide Sphingobase delta-4 Desaturase	ocpggb.Contig20206		At4g04930	3e-27	2
	Ceramide Sphingobase delta-4 Desaturase	ocpggb.Contig9638		At4g04930	2e-31	1
	ER 2-Lysophosphatidate Acyltransferase (LPAAT)	ocpggb.Contig14756	2.3.1.51	At1g51260	7e-10	1
	ER 2-Lysophosphatidate Acyltransferase (LPAAT)	ocpggb.Contig16223	2.3.1.51	At1g51260	4e-21	1
	ER 2-Lysophosphatidate Acyltransferase (LPAAT)	ocpggb.Contig18215	2.3.1.51	At1g51260	2e-18	1
	ER 2-Lysophosphatidate Acyltransferase (LPAAT)	ocpggb.Contig18789	2.3.1.51	At1g51260	2e-18	1
	ER 2-Lysophosphatidate Acyltransferase (LPAAT)	ocpggb.Contig22109	2.3.1.51	At1g51260	2e-18	2
	ER 2-Lysophosphatidate Acyltransferase (LPAAT)	ocpggb.Contig23993	2.3.1.51	At1g51260	3e-52	6
	ER 2-Lysophosphatidate Acyltransferase (LPAAT)	ocpggb.Contig2731	2.3.1.51	At1g51260	3e-18	1
	ER 2-Lysophosphatidate Acyltransferase (LPAAT)	ocpggb.Contig22215	2.3.1.51	At3g57650	1e-26	2
	ER 2-Lysophosphatidate Acyltransferase (LPAAT)	ocpggb.Contig22615	2.3.1.51	At3g57650	7e-38	2
	ER 2-Lysophosphatidate Acyltransferase (LPAAT)	ocpggb.Contig7006	2.3.1.51	At3g57650	2e-17	1
	Acyltransferase	ocpggb0_0040_G03.ab1		At1g80950	1e-08	1
	ER Phosphatidate Phosphatase	ocpggb.Contig20195	3.1.3.4	At1g15080	2e-07	2
	ER Phosphatidate Phosphatase	ocpggb.Contig5896	3.1.3.4	At1g15080	4e-11	1
	ER Phosphatidate Phosphatase	ocpggb0_0430_F09.ab1	3.1.3.4	At1g15080	3e-33	1
	Diacylglycerol Cholinephosphotransferase	ocpggb.Contig11413	2.7.8.2	At3g25585	6e-23	1
	Diacylglycerol Cholinephosphotransferase	ocpggb.Contig12885	2.7.8.2	At3g25585	6e-24	1
	Diacylglycerol Cholinephosphotransferase	ocpggb.Contig13300	2.7.8.2	At3g25585	4e-10	1
	Diacylglycerol Cholinephosphotransferase	ocpggb.Contig15883	2.7.8.2	At3g25585	1e-23	1
	Diacylglycerol Cholinephosphotransferase	ocpggb.Contig16396	2.7.8.2	At3g25585	1e-23	1
	Diacylglycerol Cholinephosphotransferase	ocpggb.Contig18745	2.7.8.2	At3g25585	1e-23	1
	Diacylglycerol Cholinephosphotransferase	ocpggb.Contig18977	2.7.8.2	At3g25585	4e-24	1
	Diacylglycerol Cholinephosphotransferase	ocpggb.Contig19301	2.7.8.2	At3g25585	2e-10	1
	Diacylglycerol Cholinephosphotransferase	ocpggb.Contig21319	2.7.8.2	At3g25585	1e-23	2
	Diacylglycerol Cholinephosphotransferase	ocpggb.Contig21365	2.7.8.2	At3g25585	1e-11	2
	Diacylglycerol Cholinephosphotransferase	ocpggb.Contig221	2.7.8.2	At3g25585	3e-07	1
	Diacylglycerol Cholinephosphotransferase	ocpggb.Contig23542	2.7.8.2	At3g25585	5e-24	4
	Diacylglycerol Cholinephosphotransferase	ocpggb.Contig3533	2.7.8.2	At3g25585	7e-23	1
	Diacylglycerol Cholinephosphotransferase	ocpggb.Contig4820	2.7.8.2	At3g25585	1e-23	1
	Diacylglycerol Cholinephosphotransferase	ocpggb.Contig6816	2.7.8.2	At3g25585	2e-15	1
	Diacylglycerol Cholinephosphotransferase	ocpggb.Contig7622	2.7.8.2	At3g25585	1e-23	1
	Diacylglycerol Cholinephosphotransferase	ocpggb.Contig7840	2.7.8.2	At3g25585	7e-19	1
	ER Oleate Desaturase	ocpggb.Contig15102	1.14.99.*	At3g12120	3e-54	1
	ER Oleate Desaturase	ocpggb.Contig8020	1.14.99.*	At3g12120	1e-54	1
	ER Oleate Desaturase	ocpggb0_0110_G10.ab1	1.14.99.*	At3g12120	1e-25	1
	ER CDP-Diacylglycerol Synthetase	ocpggb0_0043_D04.ab1	2.7.7.41	At4g22340	7e-33	1
	Acyl-Ceramide Synthase (activity is not documented in plants)	ocpggb.Contig22634		At1g27480	2e-11	3
	Acyl-Ceramide Synthase (activity is not documented in plants)	ocpggb.Contig23917		At1g27480	1e-35	5
	Acyl-Ceramide Synthase (activity is not documented in plants)	ocpggb.Contig410		At1g27480	5e-12	1
	Ceramide Synthase (Acyl-CoA : Sphingobase Acyltransferase)	ocpggb0_0199_B07.ab1	2.3.1.24	At3g19260	1e-18	1
Metabolism of acyl-lipids in mitochondria	Mitochondrial Ketoacyl-ACP Synthase	ocpggb.Contig20444	2.3.1.41	At2g04540	1e-11	2
	alpha-Ketoacid Decarboxylase E1 alpha subunit, branched chain alpha-ketoacid dehydrogenase complex	ocpggb.Contig10288	1.2.4.4	At1g21400	2e-13	1
	alpha-Ketoacid Decarboxylase E1 alpha subunit, branched chain alpha-ketoacid dehydrogenase complex	ocpggb.Contig19026	1.2.4.4	At1g21400	3e-12	1
	alpha-Ketoacid Decarboxylase E1 alpha subunit, branched chain alpha-ketoacid dehydrogenase complex	ocpggb.Contig21310	1.2.4.4	At1g21400	4e-13	2
	alpha-Ketoacid Decarboxylase E1 alpha subunit, branched chain alpha-ketoacid dehydrogenase complex	ocpggb.Contig22654	1.2.4.4	At1g21400	1e-18	3
	alpha-Ketoacid Decarboxylase E1 alpha subunit, branched chain alpha-ketoacid dehydrogenase complex	ocpggb0_0129_H08.ab1	1.2.4.4	At1g21400	1e-28	1
	alpha-Ketoacid Decarboxylase E1 alpha subunit, branched chain alpha-ketoacid dehydrogenase complex	ocpggb.Contig142	1.2.4.4	At5g09300	2e-18	1
	alpha-Ketoacid Decarboxylase E1 alpha subunit, branched chain alpha-ketoacid dehydrogenase complex	ocpggb.Contig14378	1.2.4.4	At5g09300	4e-61	1
	alpha-Ketoacid Decarboxylase E1 alpha subunit, branched chain alpha-ketoacid dehydrogenase complex	ocpggb.Contig17050	1.2.4.4	At5g09300	2e-18	1
	alpha-Ketoacid Decarboxylase E1 alpha subunit, branched chain alpha-ketoacid dehydrogenase complex	ocpggb.Contig19570	1.2.4.4	At5g09300	5e-19	2
	alpha-Ketoacid Decarboxylase E1 alpha subunit, branched chain alpha-ketoacid dehydrogenase complex	ocpggb.Contig19835	1.2.4.4	At5g09300	1e-76	2
	alpha-Ketoacid Decarboxylase E1 alpha subunit, branched chain alpha-ketoacid dehydrogenase complex	ocpggb.Contig21937	1.2.4.4	At5g09300	2e-10	2
	alpha-Ketoacid Decarboxylase E1 alpha subunit, branched chain alpha-ketoacid dehydrogenase complex	ocpggb.Contig3507	1.2.4.4	At5g09300	8e-16	1
	alpha-Ketoacid Decarboxylase E1 alpha subunit, branched chain alpha-ketoacid dehydrogenase complex	ocpggb.Contig8421	1.2.4.4	At5g09300	5e-17	1
	alpha-Ketoacid Decarboxylase E1 alpha subunit, branched chain alpha-ketoacid dehydrogenase complex	ocpggb.Contig8453	1.2.4.4	At5g09300	9e-15	1
	alpha-Ketoacid Decarboxylase E1 alpha subunit, branched chain alpha-ketoacid dehydrogenase complex	ocpggb0_0326_A06.ab1	1.2.4.4	At5g09300	5e-08	1
	alpha-Ketoacid Decarboxylase E1 beta subunit, branched chain alpha-ketoacid dehydrogenase complex	ocpggb.Contig12816	1.2.4.4	At3g13450	2e-34	1
	alpha-Ketoacid Decarboxylase E1 beta subunit, branched chain alpha-ketoacid dehydrogenase complex	ocpggb.Contig19197	1.2.4.4	At3g13450	2e-37	1
	alpha-Ketoacid Decarboxylase E1 beta subunit, branched chain alpha-ketoacid dehydrogenase complex	ocpggb.Contig19867	1.2.4.4	At3g13450	2e-34	2
	alpha-Ketoacid Decarboxylase E1 beta subunit, branched chain alpha-ketoacid dehydrogenase complex	ocpggb.Contig695	1.2.4.4	At3g13450	1e-38	1
	Dihydrolipoamide Transacylase, branched chain alpha-ketoacid dehydrogenase complex	ocpggb.Contig23633		At3g06850	3e-27	4
	Dihydrolipoamide Transacylase, branched chain alpha-ketoacid dehydrogenase complex	ocpggb0_0147_G10.ab1		At3g06850	3e-13	1
	Dihydrolipoamide Transacylase, branched chain alpha-ketoacid dehydrogenase complex	ocpggb0_0160_E09.ab1		At3g06850	8e-08	1
	Mitochondrial Dihydrolipoamide Dehydrogenase, branched chain alpha-ketoacid dehydrogenase complex	ocpggb.Contig10707	1.8.1.4	At1g48030	4e-32	1
	Mitochondrial Dihydrolipoamide Dehydrogenase, branched chain alpha-ketoacid dehydrogenase complex	ocpggb.Contig12703	1.8.1.4	At1g48030	3e-30	1
	Mitochondrial Dihydrolipoamide Dehydrogenase, branched chain alpha-ketoacid dehydrogenase complex	ocpggb.Contig15331	1.8.1.4	At1g48030	2e-34	1
	Mitochondrial Dihydrolipoamide Dehydrogenase, branched chain alpha-ketoacid dehydrogenase complex	ocpggb.Contig15743	1.8.1.4	At1g48030	1e-33	1
	Mitochondrial Dihydrolipoamide Dehydrogenase, branched chain alpha-ketoacid dehydrogenase complex	ocpggb.Contig19996	1.8.1.4	At1g48030	8e-35	2
	Mitochondrial Dihydrolipoamide Dehydrogenase, branched chain alpha-ketoacid dehydrogenase complex	ocpggb.Contig23769	1.8.1.4	At1g48030	3e-32	4
	Mitochondrial Dihydrolipoamide Dehydrogenase, branched chain alpha-ketoacid dehydrogenase complex	ocpggb.Contig4481	1.8.1.4	At1g48030	1e-33	1
	Mitochondrial Dihydrolipoamide Dehydrogenase, branched chain alpha-ketoacid dehydrogenase complex	ocpggb.Contig8496	1.8.1.4	At1g48030	7e-30	1
	Mitochondrial Dihydrolipoamide Dehydrogenase, branched chain alpha-ketoacid dehydrogenase complex	ocpggb0_0213_G11.ab1	1.8.1.4	At1g48030	2e-60	1
	Mitochondrial Dihydrolipoamide Dehydrogenase, branched chain alpha-ketoacid dehydrogenase complex	ocpggb0_0253_F10.ab1	1.8.1.4	At1g48030	1e-20	1
	Mitochondrial Dihydrolipoamide Dehydrogenase, branched chain alpha-ketoacid dehydrogenase complex	ocpggb0_0429_H11.ab1	1.8.1.4	At1g48030	3e-86	1
	Mitochondrial Dihydrolipoamide Dehydrogenase, branched chain alpha-ketoacid dehydrogenase complex	ocpggb0_0457_G09.ab1	1.8.1.4	At1g48030	6e-17	1
	Mitochondrial Dihydrolipoamide Dehydrogenase, branched chain alpha-ketoacid dehydrogenase complex	ocpggb0_0483_H01.ab1	1.8.1.4	At1g48030	2e-19	1
	Mitochondrial Dihydrolipoamide Dehydrogenase, branched chain alpha-ketoacid dehydrogenase complex	ocpggb0_0491_F02.ab1	1.8.1.4	At1g48030	3e-17	1
	Mitochondrial Dihydrolipoamide Dehydrogenase, branched chain alpha-ketoacid dehydrogenase complex	ocpggb0_0493_H01.ab1	1.8.1.4	At1g48030	2e-09	1
	Mitochondrial Dihydrolipoamide Dehydrogenase, branched chain alpha-ketoacid dehydrogenase complex	ocpggb.Contig13085	1.8.1.4	At3g17240	2e-28	1
	Mitochondrial Dihydrolipoamide Dehydrogenase, branched chain alpha-ketoacid dehydrogenase complex	ocpggb.Contig6115	1.8.1.4	At3g17240	4e-28	1
	Isovaleryl-CoA Dehydrogenase	ocpggb.Contig10005	1.3.99.10	At3g45300	1e-17	1
	Isovaleryl-CoA Dehydrogenase	ocpggb.Contig10868	1.3.99.10	At3g45300	6e-20	1
	Isovaleryl-CoA Dehydrogenase	ocpggb.Contig11003	1.3.99.10	At3g45300	7e-14	1
	Isovaleryl-CoA Dehydrogenase	ocpggb.Contig11108	1.3.99.10	At3g45300	2e-09	1
	Isovaleryl-CoA Dehydrogenase	ocpggb.Contig1125	1.3.99.10	At3g45300	5e-20	1
	Isovaleryl-CoA Dehydrogenase	ocpggb.Contig11701	1.3.99.10	At3g45300	1e-64	1
	Isovaleryl-CoA Dehydrogenase	ocpggb.Contig12150	1.3.99.10	At3g45300	5e-18	1
	Isovaleryl-CoA Dehydrogenase	ocpggb.Contig12590	1.3.99.10	At3g45300	2e-09	1
	Isovaleryl-CoA Dehydrogenase	ocpggb.Contig12726	1.3.99.10	At3g45300	5e-14	1
	Isovaleryl-CoA Dehydrogenase	ocpggb.Contig13027	1.3.99.10	At3g45300	2e-25	1
	Isovaleryl-CoA Dehydrogenase	ocpggb.Contig13983	1.3.99.10	At3g45300	1e-28	1
	Isovaleryl-CoA Dehydrogenase	ocpggb.Contig15146	1.3.99.10	At3g45300	8e-16	1
	Isovaleryl-CoA Dehydrogenase	ocpggb.Contig15261	1.3.99.10	At3g45300	1e-17	1
	Isovaleryl-CoA Dehydrogenase	ocpggb.Contig15667	1.3.99.10	At3g45300	1e-13	1
	Isovaleryl-CoA Dehydrogenase	ocpggb.Contig1675	1.3.99.10	At3g45300	1e-13	1
	Isovaleryl-CoA Dehydrogenase	ocpggb.Contig17175	1.3.99.10	At3g45300	2e-43	1
	Isovaleryl-CoA Dehydrogenase	ocpggb.Contig18520	1.3.99.10	At3g45300	4e-14	1
	Isovaleryl-CoA Dehydrogenase	ocpggb.Contig18525	1.3.99.10	At3g45300	4e-17	1
	Isovaleryl-CoA Dehydrogenase	ocpggb.Contig19541	1.3.99.10	At3g45300	1e-13	2
	Isovaleryl-CoA Dehydrogenase	ocpggb.Contig20040	1.3.99.10	At3g45300	5e-14	2
	Isovaleryl-CoA Dehydrogenase	ocpggb.Contig20258	1.3.99.10	At3g45300	3e-15	2
	Isovaleryl-CoA Dehydrogenase	ocpggb.Contig20296	1.3.99.10	At3g45300	1e-10	2
	Isovaleryl-CoA Dehydrogenase	ocpggb.Contig20342	1.3.99.10	At3g45300	9e-17	2
	Isovaleryl-CoA Dehydrogenase	ocpggb.Contig22735	1.3.99.10	At3g45300	1e-19	3
	Isovaleryl-CoA Dehydrogenase	ocpggb.Contig23363	1.3.99.10	At3g45300	2e-42	3
	Isovaleryl-CoA Dehydrogenase	ocpggb.Contig23679	1.3.99.10	At3g45300	4e-10	4
	Isovaleryl-CoA Dehydrogenase	ocpggb.Contig23814	1.3.99.10	At3g45300	1e-08	4
	Isovaleryl-CoA Dehydrogenase	ocpggb.Contig2803	1.3.99.10	At3g45300	2e-12	1
	Isovaleryl-CoA Dehydrogenase	ocpggb.Contig3886	1.3.99.10	At3g45300	6e-20	1
	Isovaleryl-CoA Dehydrogenase	ocpggb.Contig5504	1.3.99.10	At3g45300	3e-13	1
	Isovaleryl-CoA Dehydrogenase	ocpggb.Contig565	1.3.99.10	At3g45300	1e-12	1
	Isovaleryl-CoA Dehydrogenase	ocpggb0_0064_C03.ab1	1.3.99.10	At3g45300	1e-21	1
	Isovaleryl-CoA Dehydrogenase	ocpggb0_0080_H01.ab1	1.3.99.10	At3g45300	2e-28	1
	Isovaleryl-CoA Dehydrogenase	ocpggb0_0305_F09.ab1	1.3.99.10	At3g45300	7e-35	1
	Methylcrotonyl-CoA Carboxylase, biotinylated subunit	ocpggb.Contig14040	6.4.1.4	At1g03090	5e-49	1
	Methylcrotonyl-CoA Carboxylase, biotinylated subunit	ocpggb.Contig14262	6.4.1.4	At1g03090	6e-46	1
	Methylcrotonyl-CoA Carboxylase, biotinylated subunit	ocpggb.Contig14909	6.4.1.4	At1g03090	5e-46	1
	Methylcrotonyl-CoA Carboxylase, biotinylated subunit	ocpggb.Contig1887	6.4.1.4	At1g03090	2e-50	1
	Methylcrotonyl-CoA Carboxylase, biotinylated subunit	ocpggb.Contig3576	6.4.1.4	At1g03090	4e-47	1
	Methylcrotonyl-CoA Carboxylase, biotinylated subunit	ocpggb.Contig6297	6.4.1.4	At1g03090	3e-35	1
	Methylcrotonyl-CoA Carboxylase, biotinylated subunit	ocpggb.Contig6999	6.4.1.4	At1g03090	5e-44	1
	Methylcrotonyl-CoA Carboxylase, non-biotinylated subunit	ocpggb.Contig10158	6.4.1.4	At4g34030	3e-09	1
	Methylcrotonyl-CoA Carboxylase, non-biotinylated subunit	ocpggb.Contig10827	6.4.1.4	At4g34030	3e-09	1
	Methylcrotonyl-CoA Carboxylase, non-biotinylated subunit	ocpggb.Contig11282	6.4.1.4	At4g34030	2e-09	1
	Methylcrotonyl-CoA Carboxylase, non-biotinylated subunit	ocpggb.Contig11590	6.4.1.4	At4g34030	8e-11	1
	Methylcrotonyl-CoA Carboxylase, non-biotinylated subunit	ocpggb.Contig14022	6.4.1.4	At4g34030	1e-09	1
	Methylcrotonyl-CoA Carboxylase, non-biotinylated subunit	ocpggb.Contig16108	6.4.1.4	At4g34030	3e-09	1
	Methylcrotonyl-CoA Carboxylase, non-biotinylated subunit	ocpggb.Contig20104	6.4.1.4	At4g34030	2e-10	2
	Methylcrotonyl-CoA Carboxylase, non-biotinylated subunit	ocpggb.Contig20770	6.4.1.4	At4g34030	9e-23	2
	Methylcrotonyl-CoA Carboxylase, non-biotinylated subunit	ocpggb.Contig2802	6.4.1.4	At4g34030	3e-20	1
	Methylcrotonyl-CoA Carboxylase, non-biotinylated subunit	ocpggb.Contig385	6.4.1.4	At4g34030	4e-09	1
	Methylcrotonyl-CoA Carboxylase, non-biotinylated subunit	ocpggb.Contig7487	6.4.1.4	At4g34030	6e-11	1
	Methylcrotonyl-CoA Carboxylase, non-biotinylated subunit	ocpggb.Contig8192	6.4.1.4	At4g34030	4e-09	1
	Methylcrotonyl-CoA Carboxylase, non-biotinylated subunit	ocpggb0_0434_D06.ab1	6.4.1.4	At4g34030	3e-45	1
	Mitochondrial 2-Lysophosphatidate Acyltransferase	ocpggb0_0032_A04.ab1		At4g30580	3e-15	1
	Mitochondrial Phosphatidate Phosphatase	ocpggb.Contig23937	3.1.3.4	At3g02600	7e-06	5
	Mitochondrial Lipoate Synthase	ocpggb.Contig11026		At2g20860	2e-53	1
	Mitochondrial Lipoate Synthase	ocpggb.Contig16735		At2g20860	1e-42	1
	Mitochondrial Lipoate Synthase	ocpggb.Contig8051		At2g20860	5e-41	1
	Mitochondrial Glycerol-3-Phosphate Dehydrogenase	ocpggb.Contig11270	1.1.99.5	At3g10370	5e-22	1
	Mitochondrial Glycerol-3-Phosphate Dehydrogenase	ocpggb.Contig2571	1.1.99.5	At3g10370	3e-18	1
	Mitochondrial Glycerol-3-Phosphate Dehydrogenase	ocpggb0_0341_C11.ab1	1.1.99.5	At3g10370	5e-13	1
Synthesis and storage of oil	Acyl-CoA : Diacylglycerol Acyltransferase	ocpggb0_0163_G04.ab1	2.3.1.20	At2g19450	4e-30	1
	Oil-body Oleosin	ocpggb.Contig21616		At3g01570	1e-36	2	BU670397.1;BU669624.1;BU669611.1;BU669383.1;BU668160.1;BU667563.1;BU667535.1;BU670385.1;
	Oil-body Oleosin	ocpggb0_0213_G12.ab1		At3g01570	4e-20	1	BU669904.1;BU670391.1;BU669693.1
	Oil-body Oleosin	ocpggb0_0231_G03.ab1		At4g25140	1e-20	1	BU669342.1;BU670172.1;BU667437.1;BU667622.1;BU667682.1;BU669238.1;BU668056.1;BU670504.1;BU670083.1
	Caleosin	ocpggb.Contig112		At4g26740	1e-55	1
	Caleosin	ocpggb.Contig22498		At5g55240	2e-55	2
	Phosphatidylcholine : Diacylglycerol Acyltransferase	ocpggb0_0263_H09.ab1	2.3.1.43	At3g44830	3e-07	1
Degradation of storage lipids and straight fatty acids	Triacylglycerol Lipase	ocpggb.Contig1043	3.1.1.3	At2g15230	4e-28	1
	Triacylglycerol Lipase	ocpggb.Contig13340	3.1.1.3	At2g15230	7e-27	1
	Triacylglycerol Lipase	ocpggb.Contig13776	3.1.1.3	At2g15230	6e-29	1
	Triacylglycerol Lipase	ocpggb.Contig14536	3.1.1.3	At2g15230	2e-29	1
	Triacylglycerol Lipase	ocpggb.Contig15344	3.1.1.3	At2g15230	4e-20	1
	Triacylglycerol Lipase	ocpggb.Contig17097	3.1.1.3	At2g15230	4e-25	1
	Triacylglycerol Lipase	ocpggb.Contig20589	3.1.1.3	At2g15230	6e-32	2
	Triacylglycerol Lipase	ocpggb.Contig23973	3.1.1.3	At2g15230	7e-29	5
	Triacylglycerol Lipase	ocpggb.Contig2477	3.1.1.3	At2g15230	2e-25	1
	Triacylglycerol Lipase	ocpggb0_0433_A03.ab1	3.1.1.3	At2g15230	5e-55	1
	Peroxisomal Long-Chain Acyl-CoA Synthetase	ocpggb.Contig21768	6.2.1.3	At5g27600	7e-55	2
	Peroxisomal Long-Chain Acyl-CoA Synthetase	ocpggb.Contig4744	6.2.1.3	At5g27600	8e-32	1
	Peroxisomal Fatty Acid Acyl-CoA Transporter	ocpggb.Contig22302		At4g39850	6e-13	2
	Peroxisomal Fatty Acid Acyl-CoA Transporter	ocpggb0_0013_H08.ab1		At4g39850	1e-13	1
	Peroxisomal Fatty Acid Acyl-CoA Transporter	ocpggb0_0442_H06.ab1		At4g39850	3e-26	1
	Acyl-CoA Oxidase	ocpggb.Contig10014	1.3.3.6	At2g35690	3e-14	1
	Acyl-CoA Oxidase	ocpggb.Contig16326	1.3.3.6	At2g35690	4e-18	1
	Acyl-CoA Oxidase	ocpggb.Contig19833	1.3.3.6	At2g35690	3e-15	2
	Acyl-CoA Oxidase	ocpggb.Contig22499	1.3.3.6	At2g35690	2e-16	2
	Acyl-CoA Oxidase	ocpggb.Contig5322	1.3.3.6	At2g35690	7e-17	1
	Acyl-CoA Oxidase	ocpggb.Contig11618	1.3.3.6	At3g51840	1e-12	1
	Acyl-CoA Oxidase	ocpggb.Contig14057	1.3.3.6	At3g51840	2e-08	1
	Acyl-CoA Oxidase	ocpggb.Contig17554	1.3.3.6	At3g51840	2e-08	1
	Acyl-CoA Oxidase	ocpggb.Contig4246	1.3.3.6	At3g51840	3e-14	1
	Acyl-CoA Oxidase	ocpggb.Contig6369	1.3.3.6	At3g51840	5e-09	1
	Acyl-CoA Oxidase	ocpggb.Contig7063	1.3.3.6	At3g51840	2e-08	1
	Acyl-CoA Oxidase	ocpggb.Contig16908	1.3.3.6	At4g16760	2e-34	1
	Acyl-CoA Oxidase	ocpggb.Contig7326	1.3.3.6	At4g16760	2e-33	1
	Acyl-CoA Oxidase	ocpggb0_0435_H10.ab1	1.3.3.6	At4g16760	2e-14	1
	Acyl-CoA Oxidase	ocpggb0_0259_F10.ab1	1.3.3.6	At5g65110	8e-96	1
	Peroxisomal Enoyl-CoA Hydratase	ocpggb.Contig8573	4.2.1.17	At1g60550	2e-12	1
	Peroxisomal Enoyl-CoA Hydratase	ocpggb0_0499_F07.ab1	4.2.1.17	At1g60550	1e-49	1
	Peroxisomal Enoyl-CoA Hydratase	ocpgga0_0001_C03.ab1	4.2.1.17	At5g43280	4e-19	1
	Peroxisomal Enoyl-CoA Hydratase	ocpggb.Contig23480	4.2.1.17	At5g43280	3e-07	4
	Peroxisomal Enoyl-CoA Hydratase	ocpggb0_0493_B05.ab1	4.2.1.17	At5g43280	1e-55	1
	Hydroxyacyl-CoA Dehydrogenase	ocpggb.Contig16715	1.1.1.35	At3g15290	5e-09	1
	Hydroxyacyl-CoA Dehydrogenase	ocpggb0_0333_A06.ab1	1.1.1.35	At3g15290	1e-10	1
	Ketoacyl-CoA thiolase	ocpggb.Contig24084	2.3.1.16	At1g04710	1e-51	7
	Ketoacyl-CoA thiolase	ocpggb.Contig3230	2.3.1.16	At1g04710	3e-07	1
	Ketoacyl-CoA thiolase	ocpggb.Contig10094	2.3.1.16	At2g33150	1e-31	1
	Ketoacyl-CoA thiolase	ocpggb.Contig12556	2.3.1.16	At2g33150	2e-28	1
	Ketoacyl-CoA thiolase	ocpggb.Contig13145	2.3.1.16	At2g33150	2e-27	1
	Ketoacyl-CoA thiolase	ocpggb.Contig1346	2.3.1.16	At2g33150	3e-18	1
	Ketoacyl-CoA thiolase	ocpggb.Contig1421	2.3.1.16	At2g33150	2e-28	1
	Ketoacyl-CoA thiolase	ocpggb.Contig15179	2.3.1.16	At2g33150	2e-18	1
	Ketoacyl-CoA thiolase	ocpggb.Contig18109	2.3.1.16	At2g33150	8e-29	1
	Ketoacyl-CoA thiolase	ocpggb.Contig19877	2.3.1.16	At2g33150	1e-28	2
	Ketoacyl-CoA thiolase	ocpggb.Contig21248	2.3.1.16	At2g33150	4e-24	2
	Ketoacyl-CoA thiolase	ocpggb.Contig23601	2.3.1.16	At2g33150	8e-29	4
	Ketoacyl-CoA thiolase	ocpggb.Contig3291	2.3.1.16	At2g33150	7e-29	1
	Ketoacyl-CoA thiolase	ocpggb.Contig4345	2.3.1.16	At2g33150	3e-23	1
	Ketoacyl-CoA thiolase	ocpggb.Contig618	2.3.1.16	At2g33150	3e-23	1
	Ketoacyl-CoA thiolase	ocpggb.Contig7532	2.3.1.16	At2g33150	6e-13	1
	Ketoacyl-CoA thiolase	ocpggb.Contig9518	2.3.1.16	At2g33150	3e-18	1
	Ketoacyl-CoA thiolase	ocpggb0_0028_E04.ab1	2.3.1.16	At2g33150	1e-56	1	BU667677.1;BU670655.1;BU669208.1;BU668926.1	F1
	Ketoacyl-CoA thiolase	ocpggb0_0378_C03.ab1	2.3.1.16	At2g33150	2e-62	1
	Ketoacyl-CoA thiolase	ocpggb0_0419_D08.ab1	2.3.1.16	At2g33150	7e-22	1
	Ketoacyl-CoA thiolase	ocpggb0_0446_A09.ab1	2.3.1.16	At2g33150	9e-26	1
	Ketoacyl-CoA thiolase	ocpggb.Contig23548	2.3.1.16	At5g48880	1e-34	4
	Ketoacyl-CoA thiolase	ocpggb0_0460_A04.ab1	2.3.1.16	At5g48880	2e-22	1
	Fatty Acid Multifunctional Protein	ocpggb.Contig3755		At3g06860	7e-12	1
	Fatty Acid Multifunctional Protein	ocpggb.Contig13065		At3g06860	3e-11	1
	Fatty Acid Multifunctional Protein	ocpggb0_0103_F03.ab1		At3g06860	6e-75	1
	Dienoyl-CoA Reductase	ocpggb0_0227_E08.ab1	1.3.1.34	At3g12800	5e-79	1
	Dienoyl-CoA Reductase	ocpggb0_0262_D01.ab1	1.3.1.34	At3g12800	4e-16	1
	Hydroxyisobutyryl-CoA Hydrolase	ocpggb.Contig10059	3.1.2.4	At2g30660	3e-09	1
	Acyl-CoA Dehydrogenase (activity is not documented in plants)	ocpggb0_0254_G01.ab1	1.3.99.2-3	At3g06810	1e-36	1
Lipid signaling	Diacylglycerol Kinase	ocpggb0_0316_G02.ab1	2.7.1.107	At2g20900	2e-13	1
	Cytosolic Phospholipase A2	ocpggb0_0006_F05.ab1	3.1.1.4	At1g61850	5e-09	1
	Lysophospholipase	ocpggb0_0319_E09.ab1	3.1.1.5	At1g64670	4e-06	1
	Lysophospholipase	ocpggb.Contig20905	3.1.1.5	At5g20060	1e-13	2
	Lysophospholipase	ocpggb0_0068_F05.ab1	3.1.1.5	At5g20060	1e-13	1
	Oxo-Phytodienoic Acid Reductase (OPR)	ocpggb0_0251_B06.ab1	1.3.1.42	At2g06050	1e-14	1
	Oxo-Phytodienoic Acid Reductase (OPR)	ocpggb0_0275_A02.ab1	1.3.1.42	At2g06050	2e-09	1
	Phosphatidylinositol-3-Kinase	ocpggb0_0343_D03.ab1	2.7.1.137	At1g60490	6e-76	1
	Fatty Acid Amide Hydrolase	ocpggb.Contig12618		At5g07360	2e-09	1
	Fatty Acid Amide Hydrolase	ocpggb.Contig12719		At5g07360	1e-09	1
	Fatty Acid Amide Hydrolase	ocpggb.Contig13174		At5g07360	1e-06	1
	Fatty Acid Amide Hydrolase	ocpggb.Contig15289		At5g07360	2e-06	1
	Fatty Acid Amide Hydrolase	ocpggb.Contig18936		At5g07360	1e-06	1
	Fatty Acid Amide Hydrolase	ocpggb.Contig19153		At5g07360	1e-07	1
	Fatty Acid Amide Hydrolase	ocpggb.Contig19184		At5g07360	8e-06	1
	Fatty Acid Amide Hydrolase	ocpggb.Contig22146		At5g07360	8e-07	2
	Fatty Acid Amide Hydrolase	ocpggb.Contig24004		At5g07360	5e-07	6
	Fatty Acid Amide Hydrolase	ocpggb.Contig24051		At5g07360	3e-08	6
	Fatty Acid Amide Hydrolase	ocpggb.Contig24197		At5g07360	5e-09	12
	Fatty Acid Amide Hydrolase	ocpggb.Contig4342		At5g07360	8e-07	1
	Fatty Acid Amide Hydrolase	ocpggb.Contig5429		At5g07360	1e-06	1
	Fatty Acid Amide Hydrolase	ocpggb.Contig7491		At5g07360	1e-06	1
	Fatty Acid Amide Hydrolase	ocpggb.Contig20862		At5g64440	4e-06	2
	NAD+ Oxidoreductase (involved in FA alpha-oxidation)	ocpggb.Contig15668		At1g54100	2e-18	1
	NAD+ Oxidoreductase (involved in FA alpha-oxidation)	ocpggb.Contig17887		At1g54100	2e-50	1
	NAD+ Oxidoreductase (involved in FA alpha-oxidation)	ocpggb.Contig1796		At1g54100	1e-17	1
	NAD+ Oxidoreductase (involved in FA alpha-oxidation)	ocpggb.Contig20555		At1g54100	1e-19	2
	NAD+ Oxidoreductase (involved in FA alpha-oxidation)	ocpggb.Contig20590		At1g54100	2e-27	2
	NAD+ Oxidoreductase (involved in FA alpha-oxidation)	ocpggb.Contig2879		At1g54100	6e-22	1
	NAD+ Oxidoreductase (involved in FA alpha-oxidation)	ocpggb.Contig5258		At1g54100	4e-27	1
	NAD+ Oxidoreductase (involved in FA alpha-oxidation)	ocpggb.Contig6079		At1g54100	7e-27	1
	NAD+ Oxidoreductase (involved in FA alpha-oxidation)	ocpggb.Contig629		At1g54100	5e-22	1
	NAD+ Oxidoreductase (involved in FA alpha-oxidation)	ocpggb.Contig7328		At1g54100	2e-43	1
	NAD+ Oxidoreductase (involved in FA alpha-oxidation)	ocpggb.Contig7389		At1g54100	4e-20	1
	NAD+ Oxidoreductase (involved in FA alpha-oxidation)	ocpggb0_0481_G11.ab1		At1g54100	6e-66	1
	PTEN-like Phosphoinositide 3-Phosphatase	ocpggb0_0081_B04.ab1	3.1.3.67	At3g19240	8e-89	1
	PTEN-like Phosphoinositide 3-Phosphatase	ocpggb0_0273_B06.ab1	3.1.3.67	At3g19240	3e-19	1
	Myotubularin-like Phosphoinositide 3-Phosphatase	ocpggb0_0049_D10.ab1		At3g10550	1e-20	1
	Myotubularin-like Phosphoinositide 3-Phosphatase	ocpggb0_0073_H03.ab1		At3g10550	2e-73	1
	Myotubularin-like Phosphoinositide 3-Phosphatase	ocpggb0_0112_E02.ab1		At5g04540	5e-25	1
	Sac domain-containing Phosphoinositide 5-Phosphatase	ocpggb.Contig11706		At1g17340	5e-26	1
	Sac domain-containing Phosphoinositide 5-Phosphatase	ocpggb.Contig17958		At1g17340	6e-26	1
	Sac domain-containing Phosphoinositide 5-Phosphatase	ocpggb.Contig3602		At3g51830	5e-10	1
	Sac domain-containing Phosphoinositide 5-Phosphatase	ocpggb0_0105_C06.ab1		At3g51830	1e-31	1
	Sac domain-containing Phosphoinositide 5-Phosphatase	ocpggb0_0418_B08.ab1		At3g59770	2e-06	1
	Sac domain-containing Phosphoinositide 5-Phosphatase	ocpggb.Contig13074		At5g66020	3e-12	1
	Sac domain-containing Phosphoinositide 5-Phosphatase	ocpggb.Contig4356		At5g66020	3e-12	1
	Patatin-like Acyl-Hydrolase	ocpggb.Contig7934	3.1.1.*	At1g33270	2e-69	1
	Patatin-like Acyl-Hydrolase	ocpggb.Contig8354	3.1.1.*	At1g33270	4e-74	1
	Phosphatidylinositol-4-Kinase alpha	ocpggb.Contig2548	2.7.1.67	At1g49340	7e-28	1
	Phosphatidylinositol-4-Kinase alpha	ocpggb.Contig7823	2.7.1.67	At1g49340	2e-23	1
	Phosphatidylinositol-4-Kinase gamma	ocpggb0_0432_E12.ab1	2.7.1.67	At1g26270	5e-22	1
	Phosphatidylinositol-4-Kinase gamma	ocpggb0_0058_C11.ab1	2.7.1.67	At2g03890	5e-80	1
	Phosphatidylinositol Phosphate Kinase type I/II B	ocpggb0_0437_B03.ab1	2.7.1.68, 2.7.1.*	At1g60890	6e-10	1
	Phosphatidylinositol Phosphate Kinase type I/II B	ocpggb.Contig10387	2.7.1.68, 2.7.1.*	At2g26420	5e-06	1
	Phosphatidylinositol Phosphate Kinase type I/II B	ocpggb.Contig23073	2.7.1.68, 2.7.1.*	At2g26420	6e-08	3
	Phosphatidylinositol Phosphate Kinase type I/II B	ocpggb.Contig4275	2.7.1.68, 2.7.1.*	At2g26420	4e-08	1
	Phosphatidylinositol Phosphate Kinase type I/II B	ocpggb.Contig5116	2.7.1.68, 2.7.1.*	At2g26420	4e-08	1
	Phosphatidylinositol Phosphate Kinase type I/II B	ocpggb.Contig7575	2.7.1.68, 2.7.1.*	At2g26420	5e-08	1
	Phosphatidylinositol Phosphate Kinase type I/II B	ocpggb.Contig8365	2.7.1.68, 2.7.1.*	At2g26420	4e-08	1
	Phosphatidylinositol Phosphate Kinase type I/II B	ocpggb.Contig11766	2.7.1.68, 2.7.1.*	At3g09920	1e-08	1
	Phosphatidylinositol Phosphate Kinase type III	ocpggb0_0286_G11.ab1	2.7.1.68, 2.7.1.*	At1g71010	2e-27	1
	Phosphatidylinositol Phosphate Kinase type III	ocpggb.Contig11564	2.7.1.68, 2.7.1.*	At3g14270	5e-28	1
	Phosphatidylinositol Phosphate Kinase type III	ocpggb.Contig6453	2.7.1.68, 2.7.1.*	At3g14270	2e-26	1
	Phosphatidylinositol Phosphate Kinase type III	ocpggb0_0093_H10.ab1	2.7.1.68, 2.7.1.*	At3g14270	1e-51	1
	Phosphatidylinositol Phosphate Kinase type III	ocpggb.Contig21398	2.7.1.68, 2.7.1.*	At4g33240	7e-07	2
	Non specific Phospholipase C	ocpggb0_0499_G01.ab1	3.1.4.11	At2g26870	8e-23	1
	Other Phospholipase D zeta	ocpggb0_0083_D08.ab1	3.1.4.4	At3g05630	1e-35	1
	Other Phospholipase D zeta	ocpggb0_0050_H09.ab1	3.1.4.4	At3g16785	1e-22	1
	Phospholipase A1	ocpgga0_0002_E02.ab1	3.1.1.32	At1g31480	2e-51	1
	Phospholipase A1	ocpggb0_0339_C01.ab1	3.1.1.32	At1g31480	2e-19	1
	Phospholipase A1	ocpggb0_0382_B01.ab1	3.1.1.32	At1g31480	2e-21	1
	Sphingobase/Ceramide Kinase	ocpggb.Contig11820		At5g23450	2e-12	1
	Sphingobase/Ceramide Kinase	ocpggb.Contig3154		At5g23450	5e-13	1
	Sphingobase/Ceramide Kinase	ocpggb.Contig7997		At5g23450	8e-07	1
	Sphingobase/Ceramide Kinase	ocpggb.Contig21740		At4g21540	8e-11	2
	Sphingobase 1-Phosphate Phosphatase	ocpggb.Contig18660		At3g58490	1e-07	1
	Sphingobase 1-Phosphate Phosphatase	ocpggb.Contig18792		At3g58490	1e-11	1
	Sphingobase 1-Phosphate Phosphatase	ocpggb.Contig22283		At3g58490	1e-07	2
	Sphingobase 1-Phosphate Phosphatase	ocpggb.Contig3111		At3g58490	1e-07	1
	Fatty Acid Omega-Hydroxylase	ocpggb.Contig14475		At5g09970	4e-09	1
	Fatty Acid Omega-Hydroxylase	ocpggb.Contig17250		At5g09970	2e-15	1
	Ketoacyl-CoA Reductase	ocpggb0_0064_B04.ab1		At1g24470	4e-35	1
	Ketoacyl-CoA Reductase	ocpggb.Contig10291		At1g67730	1e-17	1
	Ketoacyl-CoA Reductase	ocpggb.Contig11271		At1g67730	3e-24	1
	Ketoacyl-CoA Reductase	ocpggb.Contig13456		At1g67730	4e-10	1
	Ketoacyl-CoA Reductase	ocpggb.Contig898		At1g67730	1e-17	1
	Enoyl-CoA Reductase	ocpggb.Contig10909		At3g55360	8e-07	1
	Enoyl-CoA Reductase	ocpggb.Contig19917		At3g55360	3e-17	2
	Enoyl-CoA Reductase	ocpggb.Contig20075		At3g55360	1e-07	2
	Enoyl-CoA Reductase	ocpggb.Contig9308		At3g55360	3e-08	1
	Alcohol-forming Fatty Acyl-Coenzyme A Reductase	ocpggb.Contig11028	1.1.1.*	At3g11980	3e-07	1
	Alcohol-forming Fatty Acyl-Coenzyme A Reductase	ocpggb.Contig12620	1.1.1.*	At3g11980	3e-07	1
	Alcohol-forming Fatty Acyl-Coenzyme A Reductase	ocpggb.Contig19181	1.1.1.*	At3g11980	3e-07	1
	Alcohol-forming Fatty Acyl-Coenzyme A Reductase	ocpggb0_0108_D05.ab1	1.1.1.*	At3g11980	2e-16	1
	Alcohol-forming Fatty Acyl-Coenzyme A Reductase	ocpggb.Contig12422	1.1.1.*	At5g22500	4e-07	1
	Alcohol-forming Fatty Acyl-Coenzyme A Reductase	ocpggb.Contig14750	1.1.1.*	At5g22500	6e-07	1
	Alcohol-forming Fatty Acyl-Coenzyme A Reductase	ocpggb.Contig18713	1.1.1.*	At5g22500	1e-09	1
	Alcohol-forming Fatty Acyl-Coenzyme A Reductase	ocpggb.Contig2664	1.1.1.*	At5g22500	7e-10	1
	Alcohol-forming Fatty Acyl-Coenzyme A Reductase	ocpggb.Contig3987	1.1.1.*	At5g22500	3e-11	1
	Alcohol-forming Fatty Acyl-Coenzyme A Reductase	ocpggb.Contig4435	1.1.1.*	At5g22500	8e-10	1
	ELO-like Elongase (activity not documented in plants)	ocpggb.Contig6011		At3g06460	4e-08	1
Miscellaneous	Plastidial Long-Chain Acyl-CoA Synthetase	ocpggb.Contig12769	6.2.1.3	At4g14070	1e-06	1
	Plastidial Long-Chain Acyl-CoA Synthetase	ocpggb.Contig13697	6.2.1.3	At4g14070	8e-07	1
	Plastidial Long-Chain Acyl-CoA Synthetase	ocpggb.Contig14469	6.2.1.3	At4g14070	8e-07	1
	Plastidial Long-Chain Acyl-CoA Synthetase	ocpggb.Contig18222	6.2.1.3	At4g14070	2e-06	1
	Plastidial Long-Chain Acyl-CoA Synthetase	ocpggb.Contig1903	6.2.1.3	At4g14070	9e-07	1
	Plastidial Long-Chain Acyl-CoA Synthetase	ocpggb.Contig23918	6.2.1.3	At4g14070	1e-06	5
	Plastidial Long-Chain Acyl-CoA Synthetase	ocpggb.Contig6009	6.2.1.3	At4g14070	1e-06	1
	Plastidial Long-Chain Acyl-CoA Synthetase	ocpggb.Contig6156	6.2.1.3	At4g14070	3e-07	1
	Plastidial Long-Chain Acyl-CoA Synthetase	ocpggb.Contig9946	6.2.1.3	At4g14070	3e-06	1
	Long-Chain Acyl-CoA Synthetase (other than plastidial or peroxisomal)	ocpggb.Contig6764	6.2.1.3	At2g04350	9e-15	1
	Long-Chain Acyl-CoA Synthetase (other than plastidial or peroxisomal)	ocpggb0_0368_B11.ab1	6.2.1.3	At2g04350	6e-84	1	BU667798.1;BU668295.1
	Long-Chain Acyl-CoA Synthetase (other than plastidial or peroxisomal)	ocpggb.Contig22950	6.2.1.3	At4g11030	1e-27	3
	Long-Chain Acyl-CoA Synthetase (other than plastidial or peroxisomal)	ocpggb.Contig24175	6.2.1.3	At4g11030	5e-36	10
	Long-Chain Acyl-CoA Synthetase (other than plastidial or peroxisomal)	ocpggb0_0349_F02.ab1	6.2.1.3	At4g11030	5e-06	1
	Long-Chain Acyl-CoA Synthetase (other than plastidial or peroxisomal)	ocpggb0_0369_F09.ab1	6.2.1.3	At4g23850	5e-71	1
	Epoxide Hydrolase	ocpggb.Contig21586	3.3.2.3	At4g02340	9e-08	2
	Epoxide Hydrolase	ocpggb0_0454_D09.ab1	3.3.2.3	At4g02340	9e-59	1	BU668149.1
	Epoxide Hydrolase	ocpggb0_0489_F05.ab1	3.3.2.3	At4g02340	1e-18	1
	Acetyl-CoA Synthase	ocpggb.Contig13092	6.2.1.1	At5g36880	2e-31	1
	Acetyl-CoA Synthase	ocpggb.Contig14198	6.2.1.1	At5g36880	2e-30	1
	Acetyl-CoA Synthase	ocpggb.Contig21587	6.2.1.1	At5g36880	2e-20	2
	Acetyl-CoA Synthase	ocpggb.Contig5615	6.2.1.1	At5g36880	3e-32	1
	Acetyl-CoA Synthase	ocpggb.Contig9117	6.2.1.1	At5g36880	3e-32	1
	Acetyl-CoA Synthase	ocpggb0_0028_D12.ab1	6.2.1.1	At5g36880	7e-14	1
	Acetyl-CoA Synthase	ocpggb0_0319_B03.ab1	6.2.1.1	At5g36880	1e-45	1
	Cytosolic Homomeric Acetyl-CoA Carboxylase	ocpggb0_0158_A04.ab1	6.4.1.2	At1g36160	1e-43	1
	Protein N-Myristoyltransferase	ocpggb.Contig23296	2.3.1.97	At5g57020	1e-64	3
	Protein N-Myristoyltransferase	ocpggb.Contig313	2.3.1.97	At5g57020	3e-08	1
	Protein N-Myristoyltransferase	ocpggb.Contig5237	2.3.1.97	At5g57020	1e-15	1
	Protein N-Myristoyltransferase	ocpggb.Contig8275	2.3.1.97	At5g57020	2e-07	1
	Lipid Acylhydrolase-like	ocpggb0_0488_H01.ab1	3.1.1.*	At2g42450	1e-07	1
	Lipid Acylhydrolase-like	ocpggb0_0124_D06.ab1	3.1.1.*	At4g10950	3e-06	1
	Lipid Transfer Protein type 5	ocpggb0_0310_G04.ab1		At1g55260	1e-40	1
	Acyl-CoA Desaturase-like	ocpggb.Contig18438		At1g06080	4e-08	1
	Acyl-CoA Desaturase-like	ocpggb.Contig5761		At1g06080	5e-06	1
	Acyl-CoA Desaturase-like	ocpggb.Contig7073		At1g06360	2e-06	1
	Acyl-CoA Desaturase-like	ocpggb.Contig18180		At2g31360	2e-06	1
	Acyl-CoA Desaturase-like	ocpggb.Contig19113		At2g31360	3e-06	1
	Acyl-CoA Desaturase-like	ocpggb.Contig1926		At2g31360	3e-06	1
	Acyl-CoA Desaturase-like	ocpggb.Contig19512		At2g31360	2e-06	1
	Acyl-CoA Desaturase-like	ocpggb.Contig20757		At2g31360	2e-06	2
	Acyl-CoA Desaturase-like	ocpggb.Contig22958		At2g31360	2e-06	3
	Acyl-CoA Desaturase-like	ocpggb0_0175_D05.ab1		At2g31360	5e-15	1
	ATP Citrate Lyase A subunit	ocpgga0_0002_C08.ab1	4.1.3.8	At1g09430	1e-15	1
	ATP Citrate Lyase B subunit	ocpggb.Contig16128	4.1.3.8	At3g06650	9e-35	1
	ATP Citrate Lyase B subunit	ocpggb0_0315_H04.ab1	4.1.3.8	At3g06650	5e-34	1
	ATP Citrate Lyase B subunit	ocpggb.Contig4687	4.1.3.8	At5g49460	2e-17	1
	ATP Citrate Lyase B subunit	ocpggb0_0066_D02.ab1	4.1.3.8	At5g49460	3e-56	1
	Acyl-CoA Thioesterase	ocpggb0_0300_F05.ab1	3.1.2.1-2, 3.1.2.18-20	At4g00520	2e-18	1
	Acyl-CoA Thioesterase	ocpggb0_0366_F04.ab1	3.1.2.1-2, 3.1.2.18-20	At4g00520	4e-16	1
	Acyl-CoA Thioesterase	ocpggb0_0343_H03.ab1	3.1.2.1-2, 3.1.2.18-20	At5g48370	3e-74	1
	Translocase	ocpggb0_0218_G07.ab1		At1g13210	2e-21	1
	Translocase	ocpggb0_0233_C10.ab1		At1g59820	6e-42	1
	Translocase	ocpggb0_0482_H10.ab1		At1g59820	1e-25	1
	Translocase	ocpggb0_0233_E03.ab1		At1g72700	1e-32	1
	Acyl-CoA Binding Protein	ocpggb.Contig11832		At3g05420	1e-08	1
	Acyl-CoA Binding Protein	ocpggb.Contig13407		At3g05420	2e-10	1
	Acyl-CoA Binding Protein	ocpggb.Contig18889		At3g05420	1e-08	1
	Acyl-CoA Binding Protein	ocpggb.Contig20855		At3g05420	9e-06	2
	Acyl-CoA Binding Protein	ocpggb.Contig5001		At3g05420	1e-09	1
	Acyl-CoA Binding Protein	ocpggb.Contig6617		At3g05420	9e-06	1
	Acyl-CoA Binding Protein	ocpggb.Contig12473		At4g24230	4e-06	1
	Acyl-CoA Binding Protein	ocpggb.Contig19244		At4g27780	8e-13	1
	Acyl-CoA Binding Protein	ocpggb0_0074_A03.ab1		At4g27780	2e-11	1
	PPT1-like Thioesterase (activity not documented in plants)	ocpggb.Contig5306	3.1.1.22, 3.1.2.*	At4g17483	3e-06	1
	PPT1-like Thioesterase (activity not documented in plants)	ocpggb.Contig9211	3.1.1.22, 3.1.2.*	At4g17483	3e-08	1
	Phospholipid : Acyl acceptor Acyltransferase	ocpggb0_0478_G05.ab1		At4g19860	4e-77	1
Color code for cellular functions (leftmost column):
Synthesis of fatty acids in plastids
Synthesis of membrane lipids in plastids
Synthesis of mb. lipids in endomembrane system
Metabolism of acyl-lipids in mitochondria
Synthesis and storage of oil
Degradation of storage lipids and straight fatty acids
Lipid signaling
Fatty acid elongation and wax and cutin metabolism
Miscellaneous

## Sheet: Summery of gene list
pathway	sesame gene function list in oil synthesis metabolism	EC number	Orthologs number of sesame	Orthologs number of Arabidopsis
Synthesis of fatty acids in plastids	Acetyl-CoA carboxylase, biotin carboxyl carrier protein	6.4.1.2	1	2
	Acetyl-CoA carboxylase, biotin carboxylase	6.4.1.2
	Acyl-ACP Thioesterase FatA	3.1.2.14	1	2
	Ketoacyl-ACP Synthase I	2.3.1.41	2	1
	Ketoacyl-ACP Synthase II	2.3.1.41	1	1
	Plastidial Acyl Carrier Protein		2	5
	Plastidial Dihydrolipoamide Acetyltransferase, pyruvate DH complex	2.3.1.12
	Plastidial Enoyl-ACP Reductase	1.3.1.9	1	1
	Plastidial Ketoacyl-ACP Reductase	1.1.1.100	1	6
	Plastidial Lipoyltransferase
	Plastidial Pyruvate Dehydrogenase E1alpha subunit	1.2.4.1	1	2
	Plastidial Pyruvate Dehydrogenase E1beta subunit	1.2.4.1	1	2
	Stearoyl-ACP Desaturase		4	7
Synthesis of membrane lipids in plastids	Monogalactosyldiacylglycerol Desaturase (palmitate-specific, FAD5)	1.14.99.*
	Monogalactosyldiacylglycerol Synthase	2.4.1.46	1
	Plastidial 1-acylglycerol-Phosphate Acyltransferase	2.3.1.51
	Plastidial Dihydroxyacetone-Phosphate Reductase	1.1.99.5
Synthesis of mb. lipids in endomembrane system	Acyl-Ceramide Synthase (activity is not documented in plants)
	Acyltransferase		1
	Base-Exchange Enzyme
	Ceramide Fatty Acyl Amide alpha-Hydroxylase
	Ceramide Sphingobase C4 Hydroxylase
	Ceramide Sphingobase delta-4 Desaturase
	Ceramide Synthase (Acyl-CoA : Sphingobase Acyltransferase)	2.3.1.24
	Choline Kinase	2.7.1.32
	CTP : Cholinephosphate Cytidylyltransferase	2.7.7.15	1
	CTP : Ethanolaminephosphate Cytidylyltransferase	2.7.7.14
	Diacylglycerol Cholinephosphotransferase	2.7.8.2
	ER 2-Lysophosphatidate Acyltransferase (LPAAT)	2.3.1.51
	ER CDP-Diacylglycerol Synthetase	2.7.7.41
	ER Dihydroxyacetone-Phosphate Reductase	1.1.1.8	1
	ER Oleate Desaturase	1.14.99.*	1	1
	ER Phosphatidate Phosphatase	3.1.3.4
	Ketosphinganine Reductase	1.1.1.102
	Phosphatidylinositol Synthase	2.7.8.11
	Serine Palmitoyltransferase (LCB1)	2.3.1.50	1
	Serine Palmitoyltransferase (LCB2)	2.3.1.50
Metabolism of acyl-lipids in mitochondria	alpha-Ketoacid Decarboxylase E1 alpha subunit, branched chain alpha-ketoacid dehydrogenase complex	1.2.4.4
	alpha-Ketoacid Decarboxylase E1 beta subunit, branched chain alpha-ketoacid dehydrogenase complex	1.2.4.4
	Dihydrolipoamide Transacylase, branched chain alpha-ketoacid dehydrogenase complex
	Isovaleryl-CoA Dehydrogenase	1.3.99.10
	Methylcrotonyl-CoA Carboxylase, biotinylated subunit	6.4.1.4
	Methylcrotonyl-CoA Carboxylase, non-biotinylated subunit	6.4.1.4
	Mitochondrial 2-Lysophosphatidate Acyltransferase
	Mitochondrial Dihydrolipoamide Dehydrogenase, branched chain alpha-ketoacid dehydrogenase complex	1.8.1.4	2	2
	Mitochondrial Glycerol-3-Phosphate Dehydrogenase	1.1.99.5
	Mitochondrial Ketoacyl-ACP Synthase	2.3.1.41
	Mitochondrial Lipoate Synthase
	Mitochondrial Phosphatidate Phosphatase	3.1.3.4
Synthesis and storage of oil	Acyl-CoA : Diacylglycerol Acyltransferase	2.3.1.20
	Caleosin		2	7
	Oil-body Oleosin		2	8
	Phosphatidylcholine : Diacylglycerol Acyltransferase	2.3.1.43	1	2
Degradation of storage lipids and straight fatty acids	Acyl-CoA Dehydrogenase (activity is not documented in plants)	1.3.99.2-3
	Acyl-CoA Oxidase	1.3.3.6	1
	Dienoyl-CoA Reductase	1.3.1.34	1
	Fatty Acid Multifunctional Protein		1
	Hydroxyacyl-CoA Dehydrogenase	1.1.1.35
	Hydroxyisobutyryl-CoA Hydrolase	3.1.2.4
	Ketoacyl-CoA thiolase	2.3.1.16	2	3
	Peroxisomal Enoyl-CoA Hydratase	4.2.1.17	1
	Peroxisomal Fatty Acid Acyl-CoA Transporter
	Peroxisomal Long-Chain Acyl-CoA Synthetase	6.2.1.3
	Triacylglycerol Lipase	3.1.1.3	1
Lipid signaling	Alcohol-forming Fatty Acyl-Coenzyme A Reductase	1.1.1.*
	Cytosolic Phospholipase A2	3.1.1.4
	Diacylglycerol Kinase	2.7.1.107
	ELO-like Elongase (activity not documented in plants)
	Enoyl-CoA Reductase
	Fatty Acid Amide Hydrolase
	Fatty Acid Omega-Hydroxylase		1
	Ketoacyl-CoA Reductase
	Lysophospholipase	3.1.1.5
	Myotubularin-like Phosphoinositide 3-Phosphatase		1
	NAD+ Oxidoreductase (involved in FA alpha-oxidation)		1
	Non specific Phospholipase C	3.1.4.11
	Other Phospholipase D zeta	3.1.4.4
	Oxo-Phytodienoic Acid Reductase (OPR)	1.3.1.42
	Patatin-like Acyl-Hydrolase	3.1.1.*	1
	Phosphatidylinositol Phosphate Kinase type I/II B	2.7.1.68, 2.7.1.*
	Phosphatidylinositol Phosphate Kinase type III	2.7.1.68, 2.7.1.*	2	4
	Phosphatidylinositol-3-Kinase	2.7.1.137	1
	Phosphatidylinositol-4-Kinase alpha	2.7.1.67
	Phosphatidylinositol-4-Kinase gamma	2.7.1.67	4	9
	Phospholipase A1	3.1.1.32	2	1
	PTEN-like Phosphoinositide 3-Phosphatase	3.1.3.67	1
	Sac domain-containing Phosphoinositide 5-Phosphatase
	Sphingobase 1-Phosphate Phosphatase
	Sphingobase/Ceramide Kinase
Miscellaneous	Acetyl-CoA Synthase	6.2.1.1
	Acyl-CoA Binding Protein
	Acyl-CoA Desaturase-like
	Acyl-CoA Thioesterase	3.1.2.1-2, 3.1.2.18-20	1
	ATP Citrate Lyase A subunit	4.1.3.8
	ATP Citrate Lyase B subunit	4.1.3.8
	Cytosolic Homomeric Acetyl-CoA Carboxylase	6.4.1.2
	Epoxide Hydrolase	3.3.2.3	2	6
	Lipid Acylhydrolase-like	3.1.1.*
	Lipid Transfer Protein type 5		1
	Long-Chain Acyl-CoA Synthetase (other than plastidial or peroxisomal)	6.2.1.3	2	6
	Phospholipid : Acyl acceptor Acyltransferase		1
	Plastidial Long-Chain Acyl-CoA Synthetase	6.2.1.3
	PPT1-like Thioesterase (activity not documented in plants)	3.1.1.22, 3.1.2.*
	Protein N-Myristoyltransferase	2.3.1.97
	Translocase
Color code for cellular functions (leftmost column):
Synthesis of fatty acids in plastids
Synthesis of membrane lipids in plastids
Synthesis of mb. lipids in endomembrane system
Metabolism of acyl-lipids in mitochondria
Synthesis and storage of oil
Degradation of storage lipids and straight fatty acids
Lipid signaling
Fatty acid elongation and wax and cutin metabolism
Miscellaneous
