# Supplementary material for: Analysis of expression sequence tags from a full-length-enriched cDNA library of developing sesame seeds (Sesamum indicum)
Source: BMC Plant Biol. 2011 Dec 24;11:180. doi: 10.1186/1471-2229-11-180 (PMC3311628; doi:10.1186/1471-2229-11-180)
Supplement: Additional file 3 — The blat and blast result of the uniESTs involved in lipid metabolism to S. indicum genome sequence and putative genes. [file 1471-2229-11-180-S3.XLS]

## Sheet: lipid uniEST.blast2CDS
Sesame seed uniESTs	Query_length	Hit ID of sesame CDS	Subject_length	HSP_length	Coverage	Identity	E-value
ocpggb.Contig112	380	SIN_1002815	738	377	99.21	100.005	1e-05
ocpggb.Contig112	380	SIN_1002813	735	216	56.84	80.565	1e-05
ocpggb.Contig437	506	SIN_1016990	960	464	91.7	99.785	1e-05
ocpggb.Contig7934	454	SIN_1026051	2040	440	96.92	100.005	1e-05
ocpggb.Contig8020	513	SIN_1009785	1152	422	82.26	99.535	1e-05
ocpggb.Contig8354	499	SIN_1026051	2040	488	97.8	96.675	1e-05
ocpggb.Contig9812	471	SIN_1016990	960	440	93.42	99.555	1e-05
ocpggb.Contig11868	551	SIN_1001728	1314	345	62.61	99.425	1e-05
ocpggb.Contig11878	482	SIN_1016990	960	440	91.29	99.775	1e-05
ocpggb.Contig13347	551	SIN_1001728	1314	345	62.61	99.425	1e-05
ocpggb.Contig14475	154	SIN_1002943	1623	154	100	100.005	1e-05
ocpggb.Contig15102	546	SIN_1009785	1152	418	76.56	100.005	1e-05
ocpggb.Contig17250	548	SIN_1002943	1623	369	67.34	100.005	1e-05
ocpggb.Contig20092	721	SIN_1017453	816	698	96.81	96.665	1e-05
ocpggb.Contig21399	563	SIN_1008977	1152	560	99.47	99.645	1e-05
ocpggb.Contig21616	553	SIN_1007879	501	499	90.24	100.005	1e-05
ocpggb.Contig22498	664	SIN_1002815	738	519	78.16	100.005	1e-05
ocpggb.Contig22498	664	SIN_1002813	735	401	60.39	82.295	1e-05
ocpggb.Contig22546	964	SIN_1015892	1191	951	98.65	99.895	1e-05
ocpggb.Contig22546	964	SIN_1019096	1197	911	94.5	87.055	1e-05
ocpggb.Contig22546	964	SIN_1009321	3516	590	61.2	80.345	1e-05
ocpggb.Contig22546	964	SIN_1007060	999	635	65.87	79.535	1e-05
ocpggb.Contig22803	813	SIN_1016990	960	771	94.83	99.875	1e-05
ocpgga0_0002_E02.ab1	459	SIN_1024367	2784	453	98.69	99.345	1e-05
ocpgga0_0002_E02.ab1	459	SIN_1023369	2799	291	63.4	87.295	1e-05
ocpggb0_0023_B08.ab1	483	SIN_1018725	873	306	63.35	100.005	1e-05
ocpggb0_0028_E04.ab1	505	SIN_1018957	1368	364	72.08	99.735	1e-05
ocpggb0_0028_E04.ab1	505	SIN_1015358	1311	460	91.09	87.175	1e-05
ocpggb0_0038_E02.ab1	542	SIN_1009790	1182	340	62.73	100.005	1e-05
ocpggb0_0040_G03.ab1	512	SIN_1011623	1191	295	57.62	99.665	1e-05
ocpggb0_0046_C06.ab1	528	SIN_1019375	1194	287	54.36	100.005	1e-05
ocpggb0_0058_C11.ab1	513	SIN_1018266	1920	510	99.42	99.615	1e-05
ocpggb0_0058_C11.ab1	513	SIN_1012605	1911	500	97.47	87.805	1e-05
ocpggb0_0058_C11.ab1	513	SIN_1000513	1911	500	97.47	87.605	1e-05
ocpggb0_0073_H03.ab1	544	SIN_1001082	2100	541	99.45	100.005	1e-05
ocpggb0_0078_C09.ab1	527	SIN_1020645	1551	478	90.7	99.795	1e-05
ocpggb0_0081_B04.ab1	536	SIN_1014866	1857	533	99.44	99.815	1e-05
ocpggb0_0093_H10.ab1	443	SIN_1017544	5457	442	99.77	99.555	1e-05
ocpggb0_0093_H10.ab1	443	SIN_1009467	6162	406	91.65	84.985	1e-05
ocpggb0_0103_F03.ab1	491	SIN_1016224	2289	488	99.39	100.005	1e-05
ocpggb0_0193_A11.ab1	447	SIN_1001803	1419	444	99.33	99.775	1e-05
ocpggb0_0193_A11.ab1	447	SIN_1019614	1416	441	98.66	88.215	1e-05
ocpggb0_0227_E08.ab1	539	SIN_1026848	894	509	94.43	100.005	1e-05
ocpggb0_0231_G03.ab1	535	SIN_1016733	675	418	78.13	100.005	1e-05
ocpggb0_0256_G06.ab1	549	SIN_1023056	1428	546	99.45	99.825	1e-05
ocpggb0_0259_F10.ab1	552	SIN_1004334	2091	549	99.46	99.645	1e-05
ocpggb0_0263_H09.ab1	509	SIN_1010510	2064	265	52.06	100.005	1e-05
ocpggb0_0310_G04.ab1	535	SIN_1024283	582	531	99.25	99.445	1e-05
ocpggb0_0343_D03.ab1	581	SIN_1003787	2520	578	99.48	99.485	1e-05
ocpggb0_0343_H03.ab1	568	SIN_1024348	1479	565	99.47	98.955	1e-05
ocpggb0_0368_B11.ab1	518	SIN_1019758	2286	515	99.42	99.815	1e-05
ocpggb0_0369_F09.ab1	445	SIN_1002773	2037	442	99.33	99.555	1e-05
ocpggb0_0369_F09.ab1	445	SIN_1013864	1974	442	99.33	89.145	1e-05
ocpggb0_0377_C10.ab1	515	SIN_1010468	1716	405	78.64	99.755	1e-05
ocpggb0_0378_C03.ab1	598	SIN_1022271	1392	527	88.13	99.625	1e-05
ocpggb0_0429_H11.ab1	551	SIN_1016152	1512	548	99.46	99.825	1e-05
ocpggb0_0429_H11.ab1	551	SIN_1003584	1557	542	98.37	89.115	1e-05
ocpggb0_0432_E12.ab1	529	SIN_1018266	1920	526	99.43	99.625	1e-05
ocpggb0_0432_E12.ab1	529	SIN_1000513	1911	524	99.05	79.815	1e-05
ocpggb0_0432_E12.ab1	529	SIN_1000630	759	524	99.05	79.815	1e-05
ocpggb0_0432_E12.ab1	529	SIN_1012605	1911	524	99.05	79.815	1e-05
ocpggb0_0433_A03.ab1	561	SIN_1014912	1116	410	73.08	100.005	1e-05
ocpggb0_0437_B11.ab1	506	SIN_1024296	1131	433	85.57	100.005	1e-05
ocpggb0_0445_A05.ab1	444	SIN_1010127	408	327	73.65	99.695	1e-05
ocpggb0_0445_A05.ab1	444	SIN_1016262	405	317	71.4	87.705	1e-05
ocpggb0_0446_A09.ab1	195	SIN_1015358	1311	192	98.46	99.485	1e-05
ocpggb0_0446_A09.ab1	195	SIN_1018957	1368	179	91.79	89.395	1e-05
ocpggb0_0454_D09.ab1	540	SIN_1012561	951	536	99.26	99.635	1e-05
ocpggb0_0454_D09.ab1	540	SIN_1012560	954	345	63.89	79.715	1e-05
ocpggb0_0464_F12.ab1	542	SIN_1018645	1392	437	80.63	99.775	1e-05
ocpggb0_0472_D02.ab1	571	SIN_1019614	1416	568	99.47	99.475	1e-05
ocpggb0_0472_D02.ab1	571	SIN_1001803	1419	554	97.02	88.635	1e-05
ocpggb0_0478_G05.ab1	540	SIN_1006791	1623	537	99.44	99.635	1e-05
ocpggb0_0481_G11.ab1	528	SIN_1010454	1527	462	87.5	99.575	1e-05
ocpggb0_0493_B05.ab1	496	SIN_1017982	831	471	94.96	99.585	1e-05
ocpggb.Contig15720	518	SIN_1017733	1206	274	52.9	91.115	1e-05
ocpggb0_0183_D08.ab1	543	SIN_1006890	687	471	86.74	99.795	1e-05

## Sheet: lipid uniEST blat2genome
psLayout version 3
match	mis-	rep.	N's	Q gap	Q gap	T gap	T gap	strand	Q	Q	Q	Q	T	T	T	T	block	blockSizes	qStarts	tStarts
	match	match		count	bases	count	bases		name	size	start	end	name	size	start	end	count
---------------------------------------------------------------------------------------------------------------------------------------------------------------
377	0	0	0	0	0	4	598	-	ocpggb.Contig112	380	3	380	scaffold00123	577314	206220	207195	5	39,126,95,86,31,	0,39,165,260,346,	206220,206349,206550,206745,207164,
501	1	0	0	0	0	4	1980	+	ocpggb.Contig437	506	4	506	scaffold00026	2564883	2519636	2522118	5	238,114,96,43,11,	4,242,356,452,495,	2519636,2520391,2520934,2521939,2522107,
449	3	0	0	0	0	4	2759	-	ocpggb.Contig7934	454	2	454	scaffold00002	6634374	3529810	3533021	5	90,106,73,144,39,	0,90,196,269,413,	3529810,3529976,3530689,3531938,3532982,
507	2	0	0	0	0	1	1574	-	ocpggb.Contig8020	513	4	513	scaffold00055	1645348	1145764	1147847	2	446,63,	0,446,	1145764,1147784,
495	2	0	0	0	0	5	3300	-	ocpggb.Contig8354	499	2	499	scaffold00002	6634374	3529224	3533021	6	38,97,106,73,144,39,	0,38,135,241,314,458,	3529224,3529803,3529976,3530689,3531938,3532982,
435	2	0	0	0	0	2	946	+	ocpggb.Contig9812	471	4	441	scaffold00026	2564883	2519647	2521030	3	227,114,96,	4,231,345,	2519647,2520391,2520934,
537	2	0	0	1	8	2	339	+	ocpggb.Contig11868	551	4	551	scaffold00155	353897	226741	227619	3	99,353,87,	4,111,464,	226741,226846,227532,
447	1	0	0	0	0	2	946	+	ocpggb.Contig11878	482	4	452	scaffold00026	2564883	2519636	2521030	3	238,114,96,	4,242,356,	2519636,2520391,2520934,
377	0	0	0	0	0	1	2091	+	ocpggb.Contig12819	383	6	383	scaffold00072	1254248	59689	62157	2	231,146,	6,237,	59689,62011,
536	3	0	0	1	8	2	339	+	ocpggb.Contig13347	551	4	551	scaffold00155	353897	226741	227619	3	99,353,87,	4,111,464,	226741,226846,227532,
494	3	0	0	0	0	1	2091	+	ocpggb.Contig13679	503	6	503	scaffold00072	1254248	59689	62277	2	231,266,	6,237,	59689,62011,
154	0	0	0	0	0	0	0	+	ocpggb.Contig14475	154	0	154	scaffold00120	600740	98362	98516	1	154,	0,	98362,
542	0	0	0	0	0	1	1574	-	ocpggb.Contig15102	546	4	546	scaffold00055	1645348	1145768	1147884	2	442,100,	0,442,	1145768,1147784,
547	1	0	0	0	0	0	0	+	ocpggb.Contig17250	548	0	548	scaffold00120	600740	98317	98865	1	548,	0,	98317,
718	2	0	0	1	1	4	1892	-	ocpggb.Contig20092	721	0	721	scaffold00024	2625912	1655495	1658107	6	64,316,134,36,73,97,	0,64,380,514,550,624,	1655495,1656109,1656509,1656787,1657937,1658010,
672	1	0	0	0	0	0	0	+	ocpggb.Contig20862	676	3	676	scaffold00008	4001393	3580963	3581636	1	673,	3,	3580963,
557	2	0	0	0	0	0	0	+	ocpggb.Contig21399	563	3	562	scaffold00059	1590499	819574	820133	1	559,	3,	819574,
549	0	0	0	0	0	0	0	+	ocpggb.Contig21616	553	4	553	scaffold00066	1405518	98834	99383	1	549,	4,	98834,
657	1	0	0	0	0	3	852	-	ocpggb.Contig22498	664	6	664	scaffold00123	577314	206419	207929	4	226,86,150,196,	0,226,312,462,	206419,206745,207164,207733,
957	1	0	0	0	0	2	2527	-	ocpggb.Contig22546	964	6	964	scaffold00030	2494850	1761642	1765127	3	321,505,132,	0,321,826,	1761642,1762284,1764995,
808	1	0	0	0	0	6	2885	+	ocpggb.Contig22803	813	4	813	scaffold00026	2564883	2519636	2523330	7	238,114,96,43,156,81,81,	4,242,356,452,495,651,732,	2519636,2520391,2520934,2521939,2522107,2522462,2523249,
316	1	0	0	0	0	0	0	-	ocpgga0_0002_C08.ab1	320	3	320	scaffold00002	6634374	2462327	2462644	1	317,	0,	2462327,
450	3	0	0	0	0	5	1308	+	ocpgga0_0002_E02.ab1	459	6	459	scaffold00005	4734446	2839361	2841122	6	101,94,63,49,104,42,	6,107,201,264,313,417,	2839361,2839556,2839731,2840305,2840507,2841080,
478	1	0	0	0	0	0	0	+	ocpggb0_0023_B08.ab1	483	4	483	scaffold00019	2943333	880609	881088	1	479,	4,	880609,
497	2	0	0	0	0	4	1254	+	ocpggb0_0028_E04.ab1	505	6	505	scaffold00018	2980953	495058	496811	5	135,77,85,127,75,	6,141,218,303,430,	495058,496108,496306,496483,496736,
538	0	0	0	0	0	2	1805	+	ocpggb0_0038_E02.ab1	542	4	542	scaffold00055	1645348	1174212	1176555	3	161,320,57,	4,165,485,	1174212,1175575,1176498,
506	2	0	0	0	0	0	0	-	ocpggb0_0040_G03.ab1	512	4	512	scaffold00047	1898060	894286	894794	1	508,	0,	894286,
550	1	0	0	0	0	0	0	-	ocpggb0_0043_D04.ab1	554	3	554	scaffold00010	3752749	870377	870928	1	551,	0,	870377,
38	0	0	0	0	0	2	62	+	ocpggb0_0046_C06.ab1	528	170	208	scaffold00099	769274	45464	45564	3	10,4,24,	170,180,184,	45464,45488,45540,
508	2	0	0	0	0	0	0	+	ocpggb0_0058_C11.ab1	513	3	513	scaffold00021	2892591	1778609	1779119	1	510,	3,	1778609,
541	0	0	0	0	0	3	3312	+	ocpggb0_0073_H03.ab1	544	3	544	scaffold00190	192725	110410	114263	4	102,170,85,184,	3,105,275,360,	110410,111123,113716,114079,
523	1	0	0	0	0	0	0	-	ocpggb0_0078_C09.ab1	527	3	527	scaffold00013	3536567	878659	879183	1	524,	0,	878659,
532	1	0	0	0	0	1	765	-	ocpggb0_0081_B04.ab1	536	3	536	scaffold00034	2366110	1871816	1873114	2	49,484,	0,49,	1871816,1872630,
440	2	0	0	0	0	0	0	-	ocpggb0_0093_H10.ab1	443	1	443	scaffold00024	2625912	2492222	2492664	1	442,	0,	2492222,
488	0	0	0	0	0	2	221	+	ocpggb0_0103_F03.ab1	491	3	491	scaffold00028	2521013	707160	707869	3	252,122,114,	3,255,377,	707160,707528,707755,
492	2	0	0	0	0	0	0	-	ocpggb0_0124_D06.ab1	498	4	498	scaffold00178	226517	214868	215362	1	494,	0,	214868,
559	1	0	0	0	0	0	0	+	ocpggb0_0161_C12.ab1	563	3	563	scaffold00052	1787372	1768874	1769434	1	560,	3,	1768874,
439	1	0	0	0	0	3	1005	-	ocpggb0_0193_A11.ab1	447	3	443	scaffold00153	358651	218583	220028	4	102,114,174,50,	4,106,220,394,	218583,218794,219221,219978,
502	0	0	0	0	0	0	0	+	ocpggb0_0207_B08.ab1	505	3	505	scaffold00021	2892591	313458	313960	1	502,	3,	313458,
364	1	0	0	0	0	0	0	+	ocpggb0_0213_G12.ab1	365	0	365	scaffold00103	735723	62973	63338	1	365,	0,	62973,
535	0	0	0	0	0	2	581	-	ocpggb0_0227_E08.ab1	539	4	539	scaffold00001	6995259	4753057	4754173	3	163,160,212,	0,163,323,	4753057,4753655,4753961,
463	0	0	0	0	0	0	0	+	ocpggb0_0231_G03.ab1	535	72	535	scaffold00027	2564018	2357918	2358381	1	463,	72,	2357918,
526	2	0	0	0	0	1	79	+	ocpggb0_0238_F08.ab1	532	4	532	scaffold00047	1898060	1169625	1170232	2	362,166,	4,366,	1169625,1170066,
545	1	0	0	0	0	4	2607	+	ocpggb0_0256_G06.ab1	549	3	549	scaffold00008	4001393	3168762	3171915	5	27,96,142,128,153,	3,30,126,268,396,	3168762,3168880,3171245,3171526,3171762,
547	2	0	0	0	0	2	437	+	ocpggb0_0259_F10.ab1	552	3	552	scaffold00100	764389	542505	543491	3	280,180,89,	3,283,463,	542505,543143,543402,
505	0	0	0	0	0	0	0	-	ocpggb0_0263_H09.ab1	509	4	509	scaffold00051	1799941	293750	294255	1	505,	0,	293750,
528	3	0	0	0	0	2	772	-	ocpggb0_0310_G04.ab1	535	4	535	scaffold00005	4734446	2270953	2272256	3	127,99,305,	0,127,226,	2270953,2271191,2271951,
55	5	0	0	0	0	0	0	-	ocpggb0_0316_G02.ab1	571	165	225	scaffold00026	2564883	1737344	1737404	1	60,	346,	1737344,
483	2	0	0	0	0	0	0	+	ocpggb0_0326_A06.ab1	488	3	488	scaffold00003	6297173	3593300	3593785	1	485,	3,	3593300,
560	2	0	0	0	0	4	1310	-	ocpggb0_0343_D03.ab1	581	19	581	scaffold00107	707200	342148	344020	5	10,195,122,136,99,	0,10,205,327,463,	342148,342352,343084,343301,343921,
565	0	0	0	0	0	2	1053	+	ocpggb0_0343_H03.ab1	568	3	568	scaffold00005	4734446	2683820	2685438	3	91,178,296,	3,94,272,	2683820,2684581,2685142,
468	1	0	0	0	0	0	0	-	ocpggb0_0349_F02.ab1	472	3	472	scaffold00037	2264967	2230565	2231034	1	469,	0,	2230565,
516	2	0	0	0	0	3	1215	-	ocpggb0_0368_B11.ab1	518	0	518	scaffold00016	3152302	1743975	1745708	4	131,132,118,137,	0,131,263,381,	1743975,1744191,1745283,1745571,
440	2	0	0	0	0	2	431	-	ocpggb0_0369_F09.ab1	445	3	445	scaffold00124	561112	460829	461702	3	55,140,247,	0,55,195,	460829,461239,461455,
508	3	0	0	0	0	1	710	+	ocpggb0_0377_C10.ab1	515	4	515	scaffold00052	1787372	1765138	1766359	2	481,30,	4,485,	1765138,1766329,
592	3	0	0	0	0	5	814	+	ocpggb0_0378_C03.ab1	598	3	598	scaffold00009	3894218	1118638	1120047	6	161,77,85,127,99,46,	3,164,241,326,453,552,	1118638,1119179,1119351,1119507,1119821,1120001,
589	0	0	0	0	0	0	0	+	ocpggb0_0382_B01.ab1	592	3	592	scaffold00007	4336276	2012889	2013478	1	589,	3,	2012889,
547	1	0	0	0	0	0	0	+	ocpggb0_0429_H11.ab1	551	3	551	scaffold00028	2521013	200049	200597	1	548,	3,	200049,
523	3	0	0	1	3	0	0	-	ocpggb0_0430_F09.ab1	532	3	532	scaffold00037	2264967	980719	981245	2	172,354,	0,175,	980719,980891,
524	2	0	0	0	0	0	0	+	ocpggb0_0432_E12.ab1	529	3	529	scaffold00021	2892591	1779470	1779996	1	526,	3,	1779470,
554	1	0	0	0	0	3	1568	-	ocpggb0_0433_A03.ab1	561	6	561	scaffold00034	2366110	2136593	2138716	4	87,141,108,219,	0,87,228,336,	2136593,2137334,2138101,2138497,
59	6	0	0	0	0	0	0	+	ocpggb0_0437_B11.ab1	506	87	152	scaffold00014	3440282	2907352	2907417	1	65,	87,	2907352,
438	2	0	0	0	0	3	2119	+	ocpggb0_0445_A05.ab1	444	4	444	scaffold00053	1697062	1019702	1022261	4	179,93,123,45,	4,183,276,399,	1019702,1021005,1021234,1022216,
98	7	0	0	0	0	0	0	+	ocpggb0_0446_A09.ab1	195	16	121	scaffold00018	2980953	497545	497650	1	105,	16,	497545,
38	2	0	0	0	0	0	0	-	ocpggb0_0454_D09.ab1	540	80	120	scaffold00053	1697062	1579302	1579342	1	40,	420,	1579302,
541	1	0	0	0	0	0	0	-	ocpggb0_0464_F12.ab1	542	0	542	scaffold00019	2943333	227652	228194	1	542,	0,	227652,
565	3	0	0	0	0	1	557	-	ocpggb0_0472_D02.ab1	571	3	571	scaffold00016	3152302	550569	551694	2	306,262,	0,306,	550569,551432,
535	2	0	0	0	0	4	1700	+	ocpggb0_0478_G05.ab1	540	3	540	scaffold00074	1202210	834512	836749	5	120,136,52,101,128,	3,123,259,311,412,	834512,835138,835423,836143,836621,
522	2	0	0	0	0	5	2006	+	ocpggb0_0481_G11.ab1	528	4	528	scaffold00052	1787372	1661909	1664439	6	197,87,132,73,23,12,	4,201,288,420,493,516,	1661909,1662657,1662865,1664055,1664318,1664427,
518	0	0	0	0	0	0	0	+	ocpggb0_0488_H01.ab1	524	6	524	scaffold00055	1645348	246361	246879	1	518,	6,	246361,
489	3	0	0	0	0	0	0	-	ocpggb0_0493_B05.ab1	496	4	496	scaffold00021	2892591	24975	25467	1	492,	0,	24975,
