# Supplementary material for: Analysis of expression sequence tags from a full-length-enriched cDNA library of developing sesame seeds (Sesamum indicum)
Source: BMC Plant Biol. 2011 Dec 24;11:180. doi: 10.1186/1471-2229-11-180 (PMC3311628; doi:10.1186/1471-2229-11-180)
Supplement: Additional file 5 — The blat [37] and blast result of the uniESTs involved in lignans metabolism to S. indicum genome sequence and putative genes. [file 1471-2229-11-180-S5.XLS]

## Sheet: lignan uniEST.blast2CDS
Sesame seed uniESTs	Query_length	Hit ID of sesame CDS	Subject_length	HSP_length	Coverage	Identity	E-value
ocpggb.Contig946	533	SIN_1004078	1080	458	85.93	99.565	1e-05
ocpggb.Contig946	533	SIN_1004077	1080	458	85.93	87.995	1e-05
ocpggb.Contig946	533	SIN_1004076	1077	438	82.18	87.215	1e-05
ocpggb.Contig946	533	SIN_1004079	1083	282	52.91	83.695	1e-05
ocpggb.Contig946	533	SIN_1025157	1083	305	57.22	82.625	1e-05
ocpggb.Contig946	533	SIN_1025236	1080	299	56.1	82.335	1e-05
ocpggb.Contig2098	541	SIN_1004078	1080	519	95.93	99.615	1e-05
ocpggb.Contig2098	541	SIN_1004077	1080	519	95.93	88.255	1e-05
ocpggb.Contig2098	541	SIN_1004076	1077	474	87.62	87.135	1e-05
ocpggb.Contig2098	541	SIN_1025157	1083	305	56.38	82.955	1e-05
ocpggb.Contig2098	541	SIN_1025236	1080	299	55.27	82.675	1e-05
ocpggb.Contig3467	489	SIN_1004078	1080	414	84.66	100.005	1e-05
ocpggb.Contig3467	489	SIN_1004077	1080	373	76.28	90.355	1e-05
ocpggb.Contig3467	489	SIN_1004076	1077	414	84.66	87.205	1e-05
ocpggb.Contig3467	489	SIN_1004079	1083	283	57.87	84.105	1e-05
ocpggb.Contig3467	489	SIN_1025157	1083	305	62.37	82.955	1e-05
ocpggb.Contig3467	489	SIN_1025236	1080	299	61.15	82.675	1e-05
ocpggb.Contig4746	476	SIN_1009243	1065	472	99.16	99.585	1e-05
ocpggb.Contig4746	476	SIN_1002216	1869	466	97.9	93.135	1e-05
ocpggb.Contig4746	476	SIN_1009242	567	324	68.07	97.845	1e-05
ocpggb.Contig4746	476	SIN_1009241	954	322	67.65	93.795	1e-05
ocpggb.Contig8359	506	SIN_1026400	1479	371	73.32	98.925	1e-05
ocpggb.Contig8359	506	SIN_1014678	1479	360	71.15	86.395	1e-05
ocpggb.Contig9676	535	SIN_1004076	1077	502	93.83	99.805	1e-05
ocpggb.Contig9676	535	SIN_1004077	1080	474	88.6	90.305	1e-05
ocpggb.Contig9676	535	SIN_1004078	1080	474	88.6	87.345	1e-05
ocpggb.Contig9676	535	SIN_1004079	1083	290	54.21	83.105	1e-05
ocpggb.Contig9676	535	SIN_1025157	1083	290	54.21	83.105	1e-05
ocpggb.Contig9676	535	SIN_1025236	1080	299	55.89	81.335	1e-05
ocpggb.Contig11332	357	SIN_1026400	1479	245	68.63	100.005	1e-05
ocpggb.Contig11332	357	SIN_1014678	1479	228	63.87	84.655	1e-05
ocpggb.Contig13329	482	SIN_1026400	1479	370	76.76	99.735	1e-05
ocpggb.Contig13329	482	SIN_1014678	1479	338	70.12	88.175	1e-05
ocpggb.Contig16639	493	SIN_1024569	975	490	99.39	99.595	1e-05
ocpggb.Contig16639	493	SIN_1024570	1059	308	62.47	85.065	1e-05
ocpggb.Contig19222	291	SIN_1024569	975	282	96.91	99.295	1e-05
ocpggb.Contig19222	291	SIN_1024570	1059	256	87.97	87.115	1e-05
ocpggb.Contig19604	643	SIN_1009243	1065	630	97.98	99.685	1e-05
ocpggb.Contig19604	643	SIN_1002216	1869	630	97.98	93.495	1e-05
ocpggb.Contig19604	643	SIN_1009242	567	389	60.5	97.435	1e-05
ocpggb.Contig19604	643	SIN_1009241	954	490	76.21	96.005	1e-05
ocpggb.Contig23690	575	SIN_1024569	975	536	93.22	99.815	1e-05
ocpggb.Contig23690	575	SIN_1024570	1059	385	66.96	85.195	1e-05
ocpggb0_0040_C09.ab1	494	SIN_1024021	969	490	99.19	99.185	1e-05
ocpggb0_0040_C09.ab1	494	SIN_1015218	987	490	99.19	94.735	1e-05
ocpggb0_0040_C09.ab1	494	SIN_1015221	528	475	96.15	93.315	1e-05
ocpggb0_0040_C09.ab1	494	SIN_1003286	975	459	92.91	80.525	1e-05
ocpggb0_0495_G07.ab1	541	SIN_1025734	1521	494	91.31	99.605	1e-05
ocpggb0_0496_C04.ab1	485	SIN_1022382	1545	482	99.38	98.765	1e-05
gi|40448825|gb|BU670693.1|BU670693	504	SIN_1018962	1266	329	65.28	97.145	1e-05
gi|40448774|gb|BU670642.1|BU670642	339	SIN_1005907	1095	331	97.64	97.585	1e-05
gi|40448188|gb|BU670056.1|BU670056	367	SIN_1005795	1068	367	100	99.465	1e-05
gi|40448188|gb|BU670056.1|BU670056	367	SIN_1005796	1071	364	99.18	89.565	1e-05
gi|40448188|gb|BU670056.1|BU670056	367	SIN_1005800	1068	361	98.37	87.815	1e-05
gi|40448188|gb|BU670056.1|BU670056	367	SIN_1005794	1290	184	50.14	85.875	1e-05
gi|40448152|gb|BU670020.1|BU670020	515	SIN_1005907	1095	512	99.42	99.805	1e-05
gi|40447898|gb|BU669766.1|BU669766	409	SIN_1024386	1518	385	94.13	100.005	1e-05
gi|40447898|gb|BU669766.1|BU669766	409	SIN_1023328	1518	385	94.13	85.975	1e-05
gi|40447599|gb|BU669467.1|BU669467	472	SIN_1015218	987	468	99.15	100.005	1e-05
gi|40447599|gb|BU669467.1|BU669467	472	SIN_1024021	969	468	99.15	95.735	1e-05
gi|40447599|gb|BU669467.1|BU669467	472	SIN_1015221	528	468	99.15	95.095	1e-05
gi|40447599|gb|BU669467.1|BU669467	472	SIN_1003286	975	440	93.22	83.865	1e-05
gi|40447599|gb|BU669467.1|BU669467	472	SIN_1003288	1107	356	75.42	82.355	1e-05
gi|40447599|gb|BU669467.1|BU669467	472	SIN_1003287	1383	409	86.65	85.855	1e-05
gi|40447362|gb|BU669230.1|BU669230	333	SIN_1005907	1095	294	88.29	99.325	1e-05
gi|40447131|gb|BU668999.1|BU668999	465	SIN_1005907	1095	421	90.54	99.295	1e-05
gi|40447016|gb|BU668884.1|BU668884	476	SIN_1005796	1071	423	88.87	100.005	1e-05
gi|40447016|gb|BU668884.1|BU668884	476	SIN_1005800	1068	412	86.55	88.595	1e-05
gi|40447016|gb|BU668884.1|BU668884	476	SIN_1005795	1068	405	85.08	86.425	1e-05
gi|40447016|gb|BU668884.1|BU668884	476	SIN_1022767	465	404	84.87	81.485	1e-05
gi|40447016|gb|BU668884.1|BU668884	476	SIN_1005794	1290	391	82.14	77.495	1e-05
gi|40447003|gb|BU668871.1|BU668871	168	SIN_1010781	999	123	73.21	95.125	1e-05
gi|40447003|gb|BU668871.1|BU668871	168	SIN_1021951	999	107	63.69	84.115	1e-05
gi|40446948|gb|BU668816.1|BU668816	479	SIN_1024386	1518	455	94.99	100.005	1e-05
gi|40446948|gb|BU668816.1|BU668816	479	SIN_1023328	1518	452	94.36	86.735	1e-05
gi|40446933|gb|BU668801.1|BU668801	460	SIN_1024386	1518	436	94.78	100.005	1e-05
gi|40446933|gb|BU668801.1|BU668801	460	SIN_1023328	1518	434	94.35	86.875	1e-05
gi|40446867|gb|BU668735.1|BU668735	280	SIN_1011764	2118	273	97.5	99.635	1e-05
gi|40446867|gb|BU668735.1|BU668735	280	SIN_1023835	2139	271	96.79	87.085	1e-05
gi|40446796|gb|BU668664.1|BU668664	513	SIN_1009243	1065	488	95.13	99.595	1e-05
gi|40446796|gb|BU668664.1|BU668664	513	SIN_1002216	1869	488	95.13	93.245	1e-05
gi|40446796|gb|BU668664.1|BU668664	513	SIN_1009242	567	389	75.83	97.435	1e-05
gi|40446796|gb|BU668664.1|BU668664	513	SIN_1009241	954	348	67.84	97.335	1e-05
gi|40446794|gb|BU668662.1|BU668662	538	SIN_1019400	1554	534	99.26	100.005	1e-05
gi|40446794|gb|BU668662.1|BU668662	538	SIN_1019399	1683	523	97.21	92.935	1e-05
gi|40446794|gb|BU668662.1|BU668662	538	SIN_1019401	1548	525	97.58	91.815	1e-05
gi|40446794|gb|BU668662.1|BU668662	538	SIN_1022505	1566	293	54.46	79.865	1e-05
gi|40446754|gb|BU668622.1|BU668622	557	SIN_1024286	570	557	100	99.645	1e-05
gi|40446754|gb|BU668622.1|BU668622	557	SIN_1017315	330	321	57.63	84.425	1e-05
gi|40446745|gb|BU668613.1|BU668613	544	SIN_1005907	1095	500	91.91	100.005	1e-05
gi|40446740|gb|BU668608.1|BU668608	500	SIN_1021093	1062	490	98	99.595	1e-05
gi|40446593|gb|BU668461.1|BU668461	472	SIN_1009243	1065	445	94.28	98.885	1e-05
gi|40446593|gb|BU668461.1|BU668461	472	SIN_1009242	567	386	81.78	97.415	1e-05
gi|40446593|gb|BU668461.1|BU668461	472	SIN_1002216	1869	443	93.86	93.235	1e-05
gi|40446593|gb|BU668461.1|BU668461	472	SIN_1009241	954	291	61.65	97.335	1e-05
gi|40446538|gb|BU668406.1|BU668406	434	SIN_1009243	1065	407	93.78	100.005	1e-05
gi|40446538|gb|BU668406.1|BU668406	434	SIN_1009242	567	389	89.63	97.695	1e-05
gi|40446538|gb|BU668406.1|BU668406	434	SIN_1002216	1869	379	87.33	95.515	1e-05
gi|40446538|gb|BU668406.1|BU668406	434	SIN_1009241	954	267	61.52	97.335	1e-05
gi|40446445|gb|BU668313.1|BU668313	356	SIN_1005907	1095	278	78.09	99.645	1e-05
gi|40446276|gb|BU668144.1|BU668144	349	SIN_1005907	1095	349	100	99.435	1e-05
gi|40446276|gb|BU668144.1|BU668144	349	SIN_1009243	1065	178	51	84.275	1e-05
gi|40446276|gb|BU668144.1|BU668144	349	SIN_1009241	954	178	51	84.275	1e-05
gi|40446223|gb|BU668091.1|BU668091	497	SIN_1005795	1068	430	86.52	99.305	1e-05
gi|40446223|gb|BU668091.1|BU668091	497	SIN_1005796	1071	421	84.71	88.125	1e-05
gi|40446223|gb|BU668091.1|BU668091	497	SIN_1005800	1068	430	86.52	85.815	1e-05
gi|40446223|gb|BU668091.1|BU668091	497	SIN_1005794	1290	380	76.46	83.955	1e-05
gi|40446185|gb|BU668037.1|BU668037	397	SIN_1009243	1065	370	93.2	98.925	1e-05
gi|40446185|gb|BU668037.1|BU668037	397	SIN_1009242	567	370	93.2	96.765	1e-05
gi|40446185|gb|BU668037.1|BU668037	397	SIN_1002216	1869	370	93.2	94.325	1e-05
gi|40446185|gb|BU668037.1|BU668037	397	SIN_1009241	954	230	57.93	97.335	1e-05
gi|40446103|gb|BU667971.1|BU667971	462	SIN_1009243	1065	435	94.16	99.085	1e-05
gi|40446103|gb|BU667971.1|BU667971	462	SIN_1009242	567	390	84.42	96.925	1e-05
gi|40446103|gb|BU667971.1|BU667971	462	SIN_1002216	1869	432	93.51	93.755	1e-05
gi|40446103|gb|BU667971.1|BU667971	462	SIN_1009241	954	295	63.85	97.335	1e-05
gi|40445887|gb|BU667755.1|BU667755	382	SIN_1026400	1479	278	72.77	99.645	1e-05
gi|40445887|gb|BU667755.1|BU667755	382	SIN_1014678	1479	267	69.9	84.275	1e-05

## Sheet: lignan uniEST.blat2genome
psLayout version 3
match	mis-	rep.	N's	Q gap	Q gap	T gap	T gap	strand	Q	Q	Q	Q	T	T	T	T	block	blockSizes	qStarts	tStarts
	match	match		count	bases	count	bases		name	size	start	end	name	size	start	end	count
---------------------------------------------------------------------------------------------------------------------------------------------------------------
527	2	0	0	0	0	2	1155	+	ocpggb.Contig946	533	4	533	scaffold00103	735723	238214	239898	3	169,114,246,	4,173,287,	238214,238546,239652,
523	2	0	0	0	0	2	1155	+	ocpggb.Contig2098	541	16	541	scaffold00103	735723	238279	239959	3	104,114,307,	16,120,234,	238279,238546,239652,
485	0	0	0	0	0	2	1155	+	ocpggb.Contig3467	489	4	489	scaffold00103	735723	238214	239854	3	169,114,202,	4,173,287,	238214,238546,239652,
424	27	0	0	1	15	1	921	+	ocpggb.Contig4746	476	4	470	scaffold00138	467422	455904	457276	2	322,129,	4,341,	455904,457147,
498	5	0	0	0	0	1	265	+	ocpggb.Contig8359	506	3	506	scaffold00001	6995259	579300	580068	2	104,399,	3,107,	579300,579669,
530	1	0	0	0	0	2	658	+	ocpggb.Contig9676	535	4	535	scaffold00103	735723	227604	228793	3	127,114,290,	4,131,245,	227604,227856,228503,
353	0	0	0	0	0	1	265	+	ocpggb.Contig11332	357	4	357	scaffold00001	6995259	579324	579942	2	80,273,	4,84,	579324,579669,
476	2	0	0	0	0	1	265	+	ocpggb.Contig13329	482	4	482	scaffold00001	6995259	579324	580067	2	80,398,	4,84,	579324,579669,
488	2	0	0	0	0	3	834	-	ocpggb.Contig16639	493	3	493	scaffold00005	4734446	4431417	4432741	4	88,186,173,43,	0,88,274,447,	4431417,4432144,4432412,4432698,
284	2	0	0	0	0	1	113	-	ocpggb.Contig19222	291	5	291	scaffold00005	4734446	4432424	4432823	2	161,125,	0,161,	4432424,4432698,
584	37	0	0	1	15	1	921	+	ocpggb.Contig19604	643	7	643	scaffold00138	467422	455833	457375	2	393,228,	7,415,	455833,457147,
571	1	0	0	0	0	3	834	-	ocpggb.Contig23690	575	3	575	scaffold00005	4734446	4431449	4432855	4	56,186,173,157,	0,56,242,415,	4431449,4432144,4432412,4432698,
454	12	0	0	1	9	3	19980	+	ocpggb0_0040_C09.ab1	494	4	479	scaffold00033	2384795	2364077	2384523	4	115,171,12,168,	4,119,290,311,	2364077,2364496,2384331,2384355,
581	1	0	0	0	0	0	0	-	ocpggb0_0409_H06.ab1	582	0	582	scaffold00010	3752749	2044088	2044670	1	582,	0,	2044088,
36	4	0	0	0	0	0	0	+	ocpggb0_0459_H09.ab1	540	461	501	scaffold00081	978889	837331	837371	1	40,	461,	837331,
533	2	0	0	0	0	0	0	+	ocpggb0_0495_G07.ab1	541	6	541	scaffold00003	6297173	6280869	6281404	1	535,	6,	6280869,
481	1	0	0	0	0	2	768	-	ocpggb0_0496_C04.ab1	485	3	485	scaffold00009	3894218	2012605	2013855	3	167,223,92,	0,167,390,	2012605,2012883,2013763,
395	12	0	0	2	19	2	23	+	ocpggb0_0496_D09.ab1	550	78	504	scaffold01350	1337	436	866	4	178,160,43,26,	78,256,434,478,	436,615,797,840,
48	0	0	0	1	6	0	0	+	gi|40448825|gb|BU670693.1|BU670693	504	0	54	scaffold01753	1001	953	1001	2	14,34,	0,20,	953,967,
323	8	0	0	0	0	0	0	-	gi|40448774|gb|BU670642.1|BU670642	339	8	339	scaffold00082	956555	470868	471199	1	331,	0,	470868,
320	3	0	0	1	2	0	0	+	gi|40448297|gb|BU670165.1|BU670165	325	0	325	scaffold00138	467422	458790	459113	2	286,37,	0,288,	458790,459076,
365	0	0	0	2	2	0	0	-	gi|40448188|gb|BU670056.1|BU670056	367	0	367	scaffold00083	953198	192205	192570	3	31,28,306,	0,32,61,	192205,192236,192264,
511	1	0	0	0	0	1	592	-	gi|40448152|gb|BU670020.1|BU670020	515	0	512	scaffold00082	956555	470095	471199	2	133,379,	3,136,	470095,470820,
408	1	0	0	0	0	0	0	+	gi|40447898|gb|BU669766.1|BU669766	409	0	409	scaffold00005	4734446	3006372	3006781	1	409,	0,	3006372,
442	4	0	0	1	1	0	0	-	gi|40447804|gb|BU669672.1|BU669672	447	0	447	scaffold00005	4734446	3033715	3034161	2	32,414,	0,33,	3033715,3033747,
472	0	0	0	0	0	2	638	+	gi|40447599|gb|BU669467.1|BU669467	472	0	472	scaffold00033	2384795	2364071	2365181	3	122,170,180,	0,122,292,	2364071,2364497,2365001,
330	3	0	0	0	0	0	0	-	gi|40447362|gb|BU669230.1|BU669230	333	0	333	scaffold00082	956555	470945	471278	1	333,	0,	470945,
462	3	0	0	0	0	0	0	-	gi|40447131|gb|BU668999.1|BU668999	465	0	465	scaffold00082	956555	470821	471286	1	465,	0,	470821,
476	0	0	0	0	0	0	0	-	gi|40447016|gb|BU668884.1|BU668884	476	0	476	scaffold00083	953198	196530	197006	1	476,	0,	196530,
136	2	0	0	0	0	0	0	+	gi|40447003|gb|BU668871.1|BU668871	168	0	138	scaffold00050	1817633	240516	240654	1	138,	0,	240516,
478	1	0	0	0	0	0	0	+	gi|40446948|gb|BU668816.1|BU668816	479	0	479	scaffold00005	4734446	3006372	3006851	1	479,	0,	3006372,
459	1	0	0	0	0	0	0	+	gi|40446933|gb|BU668801.1|BU668801	460	0	460	scaffold00005	4734446	3006372	3006832	1	460,	0,	3006372,
272	1	0	0	0	0	2	176	+	gi|40446867|gb|BU668735.1|BU668735	280	7	280	scaffold00046	1995476	324180	324629	3	25,198,50,	7,32,230,	324180,324293,324579,
467	31	0	0	1	15	1	921	+	gi|40446796|gb|BU668664.1|BU668664	513	0	513	scaffold00138	467422	455814	457233	2	412,86,	0,427,	455814,457147,
538	0	0	0	0	0	2	176	+	gi|40446794|gb|BU668662.1|BU668662	538	0	538	scaffold00017	3104491	1975782	1976496	3	281,218,39,	0,281,499,	1975782,1976147,1976457,
555	2	0	0	0	0	0	0	+	gi|40446754|gb|BU668622.1|BU668622	557	0	557	scaffold00005	4734446	2285570	2286127	1	557,	0,	2285570,
544	0	0	0	0	0	1	592	-	gi|40446745|gb|BU668613.1|BU668613	544	0	544	scaffold00082	956555	470150	471286	2	78,466,	0,78,	470150,470820,
498	2	0	0	0	0	2	244	-	gi|40446740|gb|BU668608.1|BU668608	500	0	500	scaffold00012	3692304	897607	898351	3	207,151,142,	0,207,358,	897607,897924,898209,
385	21	0	0	0	0	0	0	+	gi|40446593|gb|BU668461.1|BU668461	472	0	406	scaffold00138	467422	455812	456218	1	406,	0,	455812,
392	22	0	0	0	0	0	0	+	gi|40446538|gb|BU668406.1|BU668406	434	0	414	scaffold00138	467422	455812	456226	1	414,	0,	455812,
355	1	0	0	0	0	0	0	-	gi|40446445|gb|BU668313.1|BU668313	356	0	356	scaffold00082	956555	469291	469647	1	356,	0,	469291,
347	2	0	0	0	0	2	186	-	gi|40446276|gb|BU668144.1|BU668144	349	0	349	scaffold00082	956555	469422	469957	3	244,65,40,	0,244,309,	469422,469747,469917,
442	2	0	1	0	0	0	0	-	gi|40446223|gb|BU668091.1|BU668091	497	0	445	scaffold00083	953198	191778	192223	1	445,	52,	191778,
359	19	0	0	1	1	0	0	+	gi|40446185|gb|BU668037.1|BU668037	397	0	379	scaffold00138	467422	455812	456190	2	331,47,	0,332,	455812,456143,
385	19	0	0	1	1	0	0	+	gi|40446103|gb|BU667971.1|BU667971	462	0	405	scaffold00138	467422	455812	456216	2	310,94,	0,311,	455812,456122,
381	1	0	0	0	0	1	265	+	gi|40445887|gb|BU667755.1|BU667755	382	0	382	scaffold00001	6995259	579328	579975	2	76,306,	0,76,	579328,579669,
