# Supplementary material for: Analysis of expression sequence tags from a full-length-enriched cDNA library of developing sesame seeds (Sesamum indicum)
Source: BMC Plant Biol. 2011 Dec 24;11:180. doi: 10.1186/1471-2229-11-180 (PMC3311628; doi:10.1186/1471-2229-11-180)
Supplement: Additional file 6 — Candidate ESTs involved in biosynthetic pathways for sesame lignans, sesamin and sesamolin, and relevant homologies of Arabidopsis and soybean genes. [file 1471-2229-11-180-S6.XLS]

## Sheet: Sheet2
No.	Description	Sesame uniESTs	Hit ID of sesame public EST	ESTs number of sesame	EC number	Hit ID of Arabidopsis	E-value	Orthologs number of sesame	Orthologs number of Arabidopsis	Orthologs number of soybean
1	Tyrosine ammonia-lyase	–		–	4.3.1.23	–
2	phenylalanine ammonia-lyase	–		–	4.3.1.24	AT3G10340
3	trans-cinnamate 4-monooxygenase	ocpggb0_0459_H09.ab1		1	1.14.13.11	AT2G30490	1e-38	2
4	Oxidoreductases	ocpggb0_0034_H08.ab1		1	1.14.13.-	-
		ocpggb0_0231_B05.ab1		1	1.14.13.-	-
		ocpggb0_0457_H07.ab1		1	1.14.13.-	-
		ocpggb0_0463_D09.ab1		1	1.14.13.-	-
5	caffeate O-methyltransferase	ocpggb.Contig4746		1	2.1.1.68
		ocpggb.Contig19604	BU670020.1, BU669230.1, BU668999.1, BU668664.1, BU668613.1, BU668461.1, BU668406.1, BU668037.1, BU667971.1	2	2.1.1.68			5	0	0
6	4-coumarate--CoA ligase	ocpggb.Contig3050		1	6.2.1.12	AT1G20480	2e-08
		ocpggb0_0357_E04.ab1		1	6.2.1.12	AT1G20480	2e-08
		ocpggb.Contig21525		2	6.2.1.12	AT1G20480	2e-08
		ocpggb.Contig13727		1	6.2.1.12	AT1G20510	2e-07
		ocpggb.Contig18686		1	6.2.1.12	AT1G20510	7e-08
		ocpggb.Contig22177		2	6.2.1.12	AT1G20510	1e-11
		ocpggb0_0273_B11.ab1		1	6.2.1.12	AT1G30520	1e-10
		ocpggb.Contig2055		1	6.2.1.12	AT1G51680	3e-11
		ocpggb.Contig2817		1	6.2.1.12	AT1G51680	1e-10
		ocpggb.Contig6052		1	6.2.1.12	AT1G51680	2e-10
		ocpggb.Contig4494		1	6.2.1.12	AT1G51680	2e-11
		ocpggb.Contig9699		1	6.2.1.12	AT1G65060	9e-06
		ocpggb.Contig8200		1	6.2.1.12	AT1G65060	4e-06
		ocpggb.Contig12018		1	6.2.1.12	AT1G65060	9e-06
		ocpggb0_0032_A08.ab1		1	6.2.1.12	AT3G21230	7e-11
		ocpggb.Contig1695		1	6.2.1.12	AT3G21240	6e-06
		ocpggb.Contig18878		1	6.2.1.12	AT3G21240	5e-06
		ocpggb0_0163_E09.ab1		1	6.2.1.12	AT3G21240	3e-26
		ocpggb.Contig993		1	6.2.1.12	AT3G21240	6e-06
		ocpggb.Contig7167		1	6.2.1.12	AT3G21240	4e-06
		ocpggb.Contig5910		1	6.2.1.12	AT3G21240	4e-06
		ocpggb.Contig11831		1	6.2.1.12	AT3G21240	8e-06
		ocpggb.Contig19679		2	6.2.1.12	AT3G21240	6e-06
		ocpggb.Contig16706		1	6.2.1.12	AT3G21240	6e-06
		ocpggb.Contig10268		1	6.2.1.12	AT3G21240	6e-06
		ocpggb.Contig4608		1	6.2.1.12	AT3G21240	4e-06
		ocpggb0_0324_F10.ab1		1	6.2.1.12	AT4G05160	9e-10
		ocpggb0_0017_F11.ab1		1	6.2.1.12	AT4G05160	4e-08
		ocpggb.Contig19533		2	6.2.1.12	AT4G19010	9e-20
		ocpggb.Contig13282		1	6.2.1.12	-
		ocpggb.Contig2691		1	6.2.1.12	-
		ocpggb.Contig478		1	6.2.1.12	-
		ocpggb.Contig5355		1	6.2.1.12	-
		ocpggb.Contig349		1	6.2.1.12	-
		ocpggb.Contig19797		2	6.2.1.12	-
		ocpggb.Contig16306		1	6.2.1.12	-
		ocpggb0_0070_G08.ab1		1	6.2.1.12	-
		ocpggb.Contig9799		1	6.2.1.12	-
		ocpggb.Contig20388		2	6.2.1.12	-
		ocpggb0_0386_C06.ab1		1	6.2.1.12	-
		ocpggb.Contig1312		1	6.2.1.12	-
		ocpggb.Contig12582		1	6.2.1.12	-
		ocpggb.Contig7662		1	6.2.1.12	-
		ocpggb0_0009_H10.ab1		1	6.2.1.12	-
7	Cinnamoyl CoA reductase	ocpggb.Contig23690		4	1.2.1.44	AT5G58490	2e-75	3	3	3
		ocpggb.Contig19222		1	1.2.1.44	-	7e-33
		ocpggb.Contig16639		1	1.2.1.44	-	6e-64
		ocpggb0_0409_H06.ab1		1	1.2.1.44	AT1G15950	9e-13
8	cinnamyl-alcohol dehydrogenase	ocpggb0_0173_C03.ab1		1	1.1.1.195	AT1G09510	4e-16	12	5	5
		ocpggb0_0300_F04.ab1		1	1.1.1.195	AT1G61720	8e-12
		ocpggb0_0119_C11.ab1		1	1.1.1.195	AT1G66800	6e-21
		ocpggb0_0146_H07.ab1		1	1.1.1.195	AT1G68540	8e-21
		ocpggb.Contig21010		2	1.1.1.195	AT2G21890	6e-30
		ocpggb0_0213_F05.ab1		1	1.1.1.195	AT4G34230	2e-06
		ocpggb.Contig20476		2	1.1.1.195	AT4G37980	4e-14
		ocpggb0_0410_H01.ab1		1	1.1.1.195	AT4G37980	8e-19
		ocpggb.Contig2098		1	1.1.1.195	AT4G37990	8e-63
		ocpggb.Contig3467		1	1.1.1.195	AT4G37990	3e-48
		ocpggb.Contig9676		1	1.1.1.195	AT4G37990	5e-49
		ocpggb.Contig946		1	1.1.1.195	AT4G37990	6e-52
		ocpggb.Contig21147		2	1.1.1.195	AT5G19440	7e-13
		ocpggb0_0040_C09.ab1	BU669467.1	1	1.1.1.195	AT5G19440	3e-61
		ocpggb0_0119_C11.ab1		1	1.1.1.195	AT1G72680
		ocpggb0_0173_C03.ab1		1	1.1.1.195	AT3G19450
9	dirigent	-	BU668622.1	-		AT1G58170	-
10-14	Cytochrome P450 family	ocpggb.Contig23233		3	1.6.2.4	AT1G11680	2e-08	10
	NADPH-cytochrome P450 oxidoreductase	ocpggb.Contig8359		1	1.6.2.4	AT1G11680	1e-35
		ocpggb.Contig7810		1	1.6.2.4	AT1G11680	2e-08
		ocpggb.Contig56		1	1.6.2.4	AT1G11680	5e-13
		ocpggb.Contig3933		1	1.6.2.4	AT1G11680	4e-08
		ocpggb.Contig2742		1	1.6.2.4	AT1G11680	1e-08
		ocpggb.Contig22550		2	1.6.2.4	AT1G11680	6e-16
		ocpggb.Contig11332		1	1.6.2.4	AT1G11680	2e-14
		ocpggb.Contig13329	BU667755.1	1	1.6.2.4	AT1G11680	3e-37
		ocpggb.Contig15644		1	1.6.2.4	AT1G11680	1e-07
		ocpggb0_0463_A12.ab1		1	1.6.2.4	AT1G75280	5e-06
		ocpggb0_0496_C04.ab1		1	1.6.2.4	AT3G14690	8e-44
		ocpggb0_0496_D09.ab1	BU670693.1	1	1.6.2.4	AT3G24200	2e-10
		ocpggb.Contig20756		2	1.6.2.4	AT3G24200	4e-11
		ocpggb.Contig23120		3	1.6.2.4	AT3G24200	7e-12
		ocpggb0_0100_A10.ab1		1	1.6.2.4	AT4G24520	1e-40
		ocpggb.Contig608		1	1.6.2.4	AT4G24520	5e-31
		ocpggb.Contig19799		2	1.6.2.4	AT4G24520	5e-16
		ocpggb.Contig22449		2	1.6.2.4	AT4G24520	3e-37
		ocpggb0_0134_B07.ab1		1	1.6.2.4	AT4G30210	5e-12
		ocpggb.Contig7812		1	1.6.2.4	AT4G30210	1e-22
		ocpggb.Contig22577		2	1.6.2.4	AT4G30210	2e-35
		ocpggb.Contig18830		1	1.6.2.4	AT4G30210	3e-24
		ocpggb.Contig12165		1	1.6.2.4	-
		ocpggb.Contig10961		1	1.6.2.4	-
		ocpggb0_0495_G07.ab1		1	1.6.2.4	AT5G36220	3e-32
aNumbers correspond to individual reactions and serve to identify the respective enzyme in Figure 2.
